# Supplementary material for: Growth physiology, genomics, and proteomics of Desulfurivibrio dismutans sp. nov., an obligately chemolithoautotrophic, sulfur disproportionating and ammonifying haloalkaliphile from soda lakes
Source: Front Microbiol. 2025 May 23;16:1590477. doi: 10.3389/fmicb.2025.1590477 (PMC12142623; doi:10.3389/fmicb.2025.1590477)
Supplement: Supplementary file 1 [file Table_1.xlsx]

## Sheet: TABLE S1
RefSeq locus_tag	location	Protein_id	NCBI annotation	Proteomics	riBAQ (F+NO3-) mean	riBAQ (F+NO3-) order	riBAQ S8 mean	riBAQ S8 order	Student's T-test log(2) fold change S8/(F+NO3-)	p-value
P0N66_RS00005	251..745	WP_275801899.1	hypothetical protein	y	2.50078e-05	1589	1.33228e-05	1580	NaN
P0N66_RS00035	complement(7015..7962)	WP_275801905.1	adenosylcobinamide-phosphate synthase CbiB	y	1.52095e-05	1717			NaN
P0N66_RS00135	complement(30495..31358)	WP_275801925.1	TonB family protein	y	1.86373e-06	1843			NaN
P0N66_RS00345	77802..78251	WP_275801967.1	response regulator	y	8.15788e-05	1136	5.58503e-05	1098	NaN
P0N66_RS00785	159918..161057	WP_316244673.1	mercury methylation corrinoid protein HgcA	y	2.69632e-05	1571			NaN
P0N66_RS01050	227559..229217	WP_275802096.1	ASKHA domain-containing protein	y	1.34409e-05	1742	6.28078e-06	1693	NaN
P0N66_RS01115	complement(243400..244800)	WP_275802109.1	hypothetical protein	y	1.36475e-05	1741			NaN
P0N66_RS01430	324542..325351	WP_275802167.1	MlaE family lipid ABC transporter permease subunit	y	2.20725e-05	1625			NaN
P0N66_RS01810	399731..400195	WP_275802237.1	transcriptional repressor	y	3.31412e-05	1508	3.24571e-05	1321	NaN
P0N66_RS02095	complement(8660..9709)	WP_275802302.1	cytochrome c3 family protein	y	0.00233149	100			NaN
P0N66_RS02375	68721..69698	WP_275802386.1	substrate-binding domain-containing protein	y	6.39996e-05	1245			NaN
P0N66_RS02715	145137..147836	WP_275802456.1	PAS domain-containing sensor histidine kinase	y	3.60642e-05	1474			NaN
P0N66_RS02720	complement(147896..148543)	WP_275802457.1	4Fe-4S binding protein	y			0.000125108	748	NaN
P0N66_RS02820	complement(182791..185304)	WP_275802477.1	cytochrome c3 family protein	y	3.1814e-05	1520			NaN
P0N66_RS02825	complement(185301..186236)	WP_275802478.1	NHL repeat-containing protein	y	0.000589038	364			NaN
P0N66_RS02830	complement(186236..187984)	WP_275802479.1	cytochrome b/b6 domain-containing protein	y	0.000765096	296			NaN
P0N66_RS02835	complement(187974..189068)	WP_275802480.1	hypothetical protein	y	0.00042186	470			NaN
P0N66_RS03195	269607..271310	WP_275802548.1	MBL fold metallo-hydrolase	y	9.46079e-05	1075			NaN
P0N66_RS03675	complement(4537..4869)	WP_338140541.1	antitoxin TumA	y	5.243e-05	1326	3.4843e-05	1293	NaN
P0N66_RS03755	complement(16971..18035)	WP_275802656.1	clostripain-related cysteine peptidase	y	1.74026e-05	1687			NaN
P0N66_RS03785	complement(21304..22494)	WP_275802968.1	ATP-binding protein	y	1.21601e-05	1753	8.18913e-06	1664	NaN
P0N66_RS04095	92400..93797	WP_275802722.1	DEAD/DEAH box helicase	y	1.88477e-06	1842	2.26606e-06	1748	NaN
P0N66_RS04110	95586..96029	WP_275802725.1	Smr/MutS family protein	y	3.04249e-05	1534	2.16885e-05	1454	NaN
P0N66_RS04200	112366..113133	WP_275802743.1	DUF3299 domain-containing protein	y	3.44292e-05	1488			NaN
P0N66_RS04270	complement(130196..130849)	WP_275802758.1	DUF4405 domain-containing protein	y			0.000251415	524	NaN
P0N66_RS04365	complement(151838..152212)	WP_275802776.1	preprotein translocase subunit SecG	y	2.39388e-05	1603			NaN
P0N66_RS04435	complement(162905..163876)	WP_275802790.1	radical SAM protein	y	7.55788e-06	1813	2.09242e-05	1464	NaN
P0N66_RS04720	complement(226468..227682)	WP_275802844.1	hypothetical protein	y	1.75635e-05	1685			NaN
P0N66_RS04785	complement(237605..238420)	WP_275802855.1	c-type cytochrome biogenesis protein CcsB	y	0.000178324	782			NaN
P0N66_RS04985	complement(273453..276188)	WP_275802895.1	PEP/pyruvate-binding domain-containing protein	y	8.46647e-07	1849	2.00507e-06	1749	NaN
P0N66_RS05165	317589..319973	WP_275802932.1	selenite/tellurite reduction operon rhodanese-like protein ExtH	y	9.16922e-07	1848			NaN
P0N66_RS05185	325453..326253	WP_275802939.1	DUF2971 domain-containing protein	y	3.96751e-05	1431			NaN
P0N66_RS05205	328678..329940	WP_275802948.1	DNA cytosine methyltransferase	y	4.88069e-05	1349	7.33176e-06	1671	NaN
P0N66_RS05335	complement(9473..9838)	WP_275803008.1	SHOCT domain-containing protein	y	0.000188744	757			NaN
P0N66_RS05460	32366..32758	WP_275803057.1	Rrf2 family transcriptional regulator	y	4.75912e-05	1359			NaN
P0N66_RS05490	36545..37054	WP_275803070.1	FixH family protein	y			5.98004e-05	1064	NaN
P0N66_RS05710	85320..85724	WP_275803160.1	CBS domain-containing protein	y			1.76101e-05	1510	NaN
P0N66_RS05965	complement(144641..144934)	WP_275803290.1	zinc ribbon domain-containing protein	y	0.000450549	449			NaN
P0N66_RS06015	complement(156258..158054)	WP_275803312.1	putative sulfate exporter family transporter	y	1.07048e-06	1847	1.36348e-05	1576	NaN
P0N66_RS06020	complement(158285..158710)	WP_275803314.1	universal stress protein	y	4.72701e-06	1832	2.16589e-05	1455	NaN
P0N66_RS06105	175805..177103	WP_275803350.1	ATP-binding protein	y	1.47723e-05	1726	8.43546e-06	1657	NaN
P0N66_RS06470	complement(258717..259877)	WP_275803496.1	NrfD/PsrC family molybdoenzyme membrane anchor subunit	y			4.24504e-05	1201	NaN
P0N66_RS06570	279087..279764	WP_275803535.1	ABC transporter ATP-binding protein	y	5.03235e-05	1343			NaN
P0N66_RS06585	complement(283249..283749)	WP_275803541.1	SH3 domain-containing protein	y	4.22377e-05	1398			NaN
P0N66_RS06790	2870..3967	WP_275803636.1	ATP-binding protein	y	8.27799e-06	1804			NaN
P0N66_RS06855	16199..18631	WP_275803662.1	flagellar hook-basal body complex protein	y	3.16373e-06	1841	2.11704e-05	1463	NaN
P0N66_RS06920	30254..30916	WP_275803689.1	ribonuclease HII	y	8.17622e-06	1805			NaN
P0N66_RS06925	30909..31271	WP_275803691.1	YraN family protein	y	4.87272e-05	1352			NaN
P0N66_RS07130	72674..73852	WP_275803776.1	DUF2062 domain-containing protein	y	2.13873e-05	1636			NaN
P0N66_RS07390	129006..129986	WP_275803879.1	UDP-3-O-acyl-N-acetylglucosamine deacetylase	y	1.98532e-05	1652			NaN
P0N66_RS07485	150001..150552	WP_275803913.1	YqgE/AlgH family protein	y					NaN
P0N66_RS07515	158125..160620	WP_275803925.1	pentapeptide repeat-containing protein	y	1.80026e-06	1844	2.54466e-06	1745	NaN
P0N66_RS08195	complement(25869..26267)	WP_275804186.1	response regulator	y	1.03878e-05	1773			NaN
P0N66_RS08235	35771..36238	WP_275804203.1	hypothetical protein	y			2.88377e-05	1365	NaN
P0N66_RS08470	100844..102448	WP_275804299.1	ATP-binding protein	y	1.72678e-05	1689			NaN
P0N66_RS08675	147011..148429	WP_275804385.1	M23 family metallopeptidase	y	5.67158e-05	1304			NaN
P0N66_RS08840	complement(194396..195211)	WP_275804450.1	acyl-CoA dehydratase activase	y	1.63128e-05	1702			NaN
P0N66_RS08845	complement(195219..196508)	WP_275804452.1	double-cubane-cluster-containing anaerobic reductase	y	7.63089e-06	1812			NaN
P0N66_RS08855	complement(197486..198523)	WP_275804456.1	hypothetical protein	y	8.62511e-06	1802			NaN
P0N66_RS09035	10297..11067	WP_275804542.1	hypothetical protein	y	0.000936882	248			NaN
P0N66_RS09040	11162..11626	WP_275804544.1	carboxypeptidase-like regulatory domain-containing protein	y	4.25281e-05	1394			NaN
P0N66_RS09460	complement(104249..104641)	WP_275804724.1	twin-arginine translocase TatA/TatE family subunit	y	2.08508e-05	1643			NaN
P0N66_RS09570	125636..126304	WP_275804771.1	flagellar biosynthetic protein FliO	y	3.79842e-05	1451			NaN
P0N66_RS09600	131869..133128	WP_275804784.1	flagellar biosynthesis protein FlhF	y	1.7173e-05	1690			NaN
P0N66_RS09655	141668..142150	WP_275804808.1	PilZ domain-containing protein	y	1.47211e-05	1728			NaN
P0N66_RS09700	complement(153641..154597)	WP_275804825.1	transposase	y	2.66611e-05	1576			NaN
P0N66_RS10185	82463..82813	WP_275804984.1	metalloregulator ArsR/SmtB family transcription factor	y	0.000102717	1036	2.90166e-05	1361	NaN
P0N66_RS10190	82813..83241	WP_275804986.1	arsenate reductase ArsC	y	2.2638e-05	1619			NaN
P0N66_RS10410	131716..133398	WP_275805077.1	L,D-transpeptidase family protein	y	8.07401e-05	1142			NaN
P0N66_RS10765	complement(60367..61608)	WP_275805216.1	MltA domain-containing protein	y	1.49999e-05	1722			NaN
P0N66_RS10970	complement(104040..104345)	WP_275805295.1	hypothetical protein	y	3.36492e-05	1499			NaN
P0N66_RS10995	complement(109726..110001)	WP_275805306.1	hypothetical protein	y	3.20462e-05	1519	6.57687e-05	1026	NaN
P0N66_RS11065	complement(124173..124742)	WP_275805358.1	PEGA domain-containing protein	y			0.000102755	832	NaN
P0N66_RS11545	104607..105062	WP_275805553.1	DUF721 domain-containing protein	y	5.50674e-05	1308			NaN
P0N66_RS11605	3831..4178	WP_275805577.1	IscA/HesB family protein	y	0.000112388	1000			NaN
P0N66_RS11635	complement(11272..12120)	WP_275805590.1	4Fe-4S binding protein	y	1.92722e-05	1663			NaN
P0N66_RS11640	complement(12201..12977)	WP_275805592.1	4Fe-4S dicluster domain-containing protein	y	6.04304e-06	1826			NaN
P0N66_RS11650	complement(16679..17224)	WP_275805596.1	choice-of-anchor V domain-containing protein	y	1.92016e-05	1664			NaN
P0N66_RS12200	32540..33271	WP_275805811.1	peptidoglycan editing factor PgeF	y	4.14315e-05	1408			NaN
P0N66_RS12515	1261..2292	WP_275805934.1	tetratricopeptide repeat protein	y	6.09485e-05	1266	7.92499e-07	1753	NaN
P0N66_RS12530	8959..9504	WP_275805940.1	hypothetical protein	y	1.69561e-05	1695			NaN
P0N66_RS12540	9924..10829	WP_275805942.1	hypothetical protein	y	0.000107192	1017			NaN
P0N66_RS12700	<1..448	WP_275805998.1	RHS repeat-associated core domain-containing protein, partial	y	2.90109e-05	1546			NaN
P0N66_RS06490	complement(263304..263648)	WP_275803504.1	hypothetical protein	y	7.32981e-05	1173	0.00966405	16	8.89746	1.97312e-05
P0N66_RS02895	204918..206543	WP_275802492.1	DUF3373 family protein	y	1.3766e-05	1739	0.000749155	242	8.076	1.04981e-05
P0N66_RS06480	complement(260463..262661)	WP_275803500.1	molybdopterin-dependent oxidoreductase	y	3.06034e-05	1533	0.00730539	26	7.77385	3.99905e-10
P0N66_RS06475	complement(259890..260459)	WP_275803498.1	4Fe-4S dicluster domain-containing protein	y	1.50426e-05	1720	0.00442682	44	7.56827	1.21151e-05
P0N66_RS06465	complement(257299..258495)	WP_275803494.1	rhodanese-like domain-containing protein	y	0.000107406	1016	0.0154615	8	7.46974	8.86435e-09
P0N66_RS04875	253863..254273	WP_275802873.1	hypothetical protein	y	1.38552e-05	1738	0.000828869	221	4.86806	4.07797e-05
P0N66_RS02440	complement(83975..85003)	WP_275802404.1	Fe(3+) ABC transporter substrate-binding protein	y	0.000432579	459	0.00776396	24	4.23423	4.72697e-09
P0N66_RS01010	complement(220881..221831)	WP_275802088.1	universal stress protein	y	8.82131e-06	1797	0.000125567	744	3.70891	4.76642e-06
P0N66_RS11060	complement(123431..124030)	WP_275805356.1	hypothetical protein	y	0.000165732	814	0.0011484	177	3.56903	4.03125e-07
P0N66_RS00495	113402..113830	WP_275801997.1	adenylyl-sulfate reductase subunit beta	y	0.00426057	33	0.0197871	5	3.42395	1.60236e-05
P0N66_RS12800	311361..312566	WP_338140540.1	rhodanese-like domain-containing protein	y	0.000696024	314	0.00570923	35	3.41596	1.16957e-06
P0N66_RS03535	343887..344876	WP_275802611.1	NADH-quinone oxidoreductase subunit NuoH	y	3.98784e-05	1426	9.13346e-05	884	3.28819	0.0753404
P0N66_RS00500	113901..115916	WP_275801998.1	adenylyl-sulfate reductase subunit alpha	y	0.00309017	66	0.0235405	3	3.09718	1.98834e-09
P0N66_RS10615	complement(29997..30467)	WP_275805157.1	nucleoside deaminase	y	7.89648e-06	1807	3.38742e-05	1305	3.08727	0.000274551
P0N66_RS11075	complement(125633..126583)	WP_275805362.1	hypothetical protein	y	0.000595979	359	0.00130666	160	3.0629	4.15747e-06
P0N66_RS03520	341603..342136	WP_275802608.1	NADH-quinone oxidoreductase subunit NuoB	y	5.11669e-05	1334	0.000347593	417	2.97618	8.10097e-06
P0N66_RS05635	complement(69428..69868)	WP_275803130.1	hypothetical protein	y	0.000841552	265	0.00534393	37	2.77823	0.00183739
P0N66_RS03570	349953..351482	WP_275802618.1	NADH-quinone oxidoreductase subunit M	y	9.85151e-05	1053	0.000501675	323	2.5986	0.0240182
P0N66_RS03565	348150..349934	WP_275802617.1	Na(+)/H(+) antiporter subunit D	y			0.000138063	704	2.59754	1
P0N66_RS11070	complement(124857..125600)	WP_275805360.1	CsgG/HfaB family protein	y	0.00020601	726	0.000996769	193	2.57576	1.92258e-05
P0N66_RS07620	187565..188095	WP_275803969.1	ATP-dependent protease subunit HslV	y	2.52628e-05	1587	0.000124758	750	2.54397	0.00203506
P0N66_RS04980	complement(273077..273460)	WP_275802894.1	response regulator	y	1.48349e-05	1723	4.02585e-05	1223	2.47518	0.02988
P0N66_RS10610	complement(27859..29553)	WP_275805155.1	hydroxylamine reductase	y	0.000780606	288	0.00329607	58	2.39045	1.00467e-06
P0N66_RS06140	182827..184107	WP_275803364.1	sulfate adenylyltransferase	y	0.00314292	63	0.0103267	13	2.34715	4.31299e-06
P0N66_RS12470	30972..33038	WP_275805913.1	malto-oligosyltrehalose trehalohydrolase	y	1.20504e-05	1756	8.09019e-05	931	2.25133	7.94037e-05
P0N66_RS03530	342756..343874	WP_275802610.1	NADH-quinone oxidoreductase subunit D	y	0.00018759	762	0.000789595	230	2.22227	3.233e-06
P0N66_RS03555	346409..347896	WP_275802615.1	monovalent cation/H+ antiporter subunit D family protein	y	7.71271e-06	1810	0.00011675	778	2.21554	0.00186487
P0N66_RS00295	65738..66418	WP_275801957.1	adenylate kinase	y	0.000332352	556	0.00117126	174	2.19022	6.32049e-06
P0N66_RS06155	187914..189191	WP_275803371.1	dissimilatory-type sulfite reductase subunit alpha	y	0.00286915	74	0.0147342	9	2.18792	9.65814e-07
P0N66_RS01165	complement(256628..257230)	WP_275802119.1	TetR/AcrR family transcriptional regulator	y	7.18498e-05	1180	8.66456e-05	896	2.15177	6.93276e-05
P0N66_RS05640	complement(69892..70140)	WP_275803132.1	hypothetical protein	y	0.00122011	199	0.00610919	33	2.14122	9.31394e-06
P0N66_RS10240	92987..93799	WP_275805006.1	AmmeMemoRadiSam system protein B	y	0.000110752	1003	0.000329331	425	2.05485	0.00314178
P0N66_RS02300	49620..50726	WP_275802364.1	rhodanese-like domain-containing protein	y	7.75343e-06	1808	1.39243e-05	1569	2.02431	0.0283308
P0N66_RS10900	87297..87677	WP_275805269.1	response regulator	y	0.000445083	452	0.000734378	243	1.97195	0.000247998
P0N66_RS10600	complement(25969..26757)	WP_275805150.1	4Fe-4S dicluster domain-containing protein	y	0.000567852	374	0.000861211	213	1.91424	0.000268188
P0N66_RS12620	5739..>5891	WP_275805976.1	rubredoxin, partial	y					1.90377	0.0977159
P0N66_RS09210	48209..49147	WP_275804615.1	DUF1566 domain-containing protein	y	8.84767e-06	1795	2.79026e-05	1375	1.82229	0.00211742
P0N66_RS03540	344878..345324	WP_275802612.1	NADH-quinone oxidoreductase subunit I	y	7.59035e-05	1163	0.000300891	458	1.81208	0.000177652
P0N66_RS11080	complement(126621..127496)	WP_275805364.1	OmpA family protein	y	2.858e-05	1556	0.000130492	726	1.79544	0.000756902
P0N66_RS05120	complement(307746..308486)	WP_275802922.1	5'/3'-nucleotidase SurE	y	1.51977e-05	1718	4.17373e-05	1211	1.76201	1
P0N66_RS12735	715..1182	WP_275806012.1	hypothetical protein	y	0.00100792	231	0.00332196	57	1.74169	1.39289e-05
P0N66_RS09165	37822..38151	WP_275804596.1	thioredoxin	y	0.00105294	220	0.00292305	67	1.71045	0.0054158
P0N66_RS12465	28726..30975	WP_275805911.1	glycogen debranching protein GlgX	y	0.000101983	1040	0.000292618	468	1.69851	3.37462e-06
P0N66_RS00055	complement(11795..12556)	WP_275801909.1	precorrin-4 C(11)-methyltransferase	y	0.000154537	848	0.000251229	525	1.69279	0.00143469
P0N66_RS02265	46104..46424	WP_275802354.1	DsrE family protein	y	0.000126135	940	0.000194253	603	1.68444	0.00948241
P0N66_RS00045	complement(9808..10734)	WP_275801907.1	precorrin-3B C(17)-methyltransferase	y	7.51534e-05	1167	6.89502e-05	1005	1.65965	0.00217044
P0N66_RS09070	18054..19517	WP_275804555.1	cytochrome c family protein	y	8.84953e-06	1794	3.5571e-05	1281	1.64911	0.000345452
P0N66_RS06165	190417..190647	WP_275803375.1	dissimilatory sulfite reductase D family protein	y	0.00354293	45	0.0108088	12	1.64406	0.00651643
P0N66_RS06160	189286..190392	WP_275803373.1	dissimilatory-type sulfite reductase subunit beta	y	0.00503984	26	0.0156157	7	1.64303	2.30172e-06
P0N66_RS09445	complement(101648..101920)	WP_275804718.1	hypothetical protein	y	0.000435097	456	0.000769671	235	1.62623	0.000578255
P0N66_RS06150	complement(185857..187578)	WP_275803368.1	FAD-dependent oxidoreductase	y	0.000426941	465	0.00120099	170	1.62514	3.12147e-06
P0N66_RS03135	complement(255706..257967)	WP_275802537.1	molybdopterin-dependent oxidoreductase	y	1.2317e-05	1748	3.58263e-05	1275	1.59091	0.00362184
P0N66_RS02810	180499..181647	WP_275802475.1	iron-containing alcohol dehydrogenase	y	0.000188429	760	0.000439233	360	1.58488	3.40703e-06
P0N66_RS05305	complement(5546..5986)	WP_275802996.1	type II toxin-antitoxin system VapC family toxin	y	1.81539e-05	1677	7.1757e-05	990	1.58244	9.6937e-05
P0N66_RS07965	complement(257777..258121)	WP_275804112.1	isoamylase early set domain-containing protein	y	0.00213715	111	0.00631403	31	1.55199	0.000698293
P0N66_RS10380	complement(126249..126776)	WP_275805064.1	pantetheine-phosphate adenylyltransferase	y	1.97407e-05	1653			1.5438	1
P0N66_RS04025	complement(78345..78698)	WP_275802709.1	DsrE family protein	y	6.78412e-05	1211	0.000536362	304	1.53685	0.00143636
P0N66_RS09095	complement(23251..24585)	WP_275804565.1	pitrilysin family protein	y	6.14561e-05	1262	0.000273409	491	1.51456	0.000470489
P0N66_RS03130	complement(254672..255709)	WP_275802536.1	4Fe-4S dicluster domain-containing protein	y	3.12823e-05	1527	4.5286e-05	1178	1.50569	0.000216829
P0N66_RS02900	complement(206597..207454)	WP_275802493.1	GGDEF domain-containing protein	y	2.19845e-05	1628	2.65069e-05	1394	1.48753	0.0350351
P0N66_RS09990	complement(37938..38450)	WP_275804908.1	hypothetical protein	y	3.69664e-05	1462	9.32548e-05	877	1.45038	3.69388e-05
P0N66_RS09100	complement(24835..26211)	WP_275804567.1	pitrilysin family protein	y	7.52334e-05	1165	0.000146793	681	1.44483	0.00551948
P0N66_RS07195	complement(84591..86477)	WP_275803802.1	bifunctional acetyl-CoA hydrolase/transferase family protein/GNAT family N-acetyltransferase	y	2.97035e-05	1542	6.53991e-05	1028	1.41995	0.00642532
P0N66_RS10840	77093..78307	WP_275805244.1	type II secretion system F family protein	y	1.94082e-05	1659	3.24665e-05	1320	1.41692	0.0341368
P0N66_RS12495	39264..39779	WP_275805923.1	YeeE/YedE thiosulfate transporter family protein	y	0.00173618	132	0.00484475	40	1.41262	0.000375308
P0N66_RS05610	62329..62919	WP_275803118.1	DUF502 domain-containing protein	y	6.34665e-05	1250	0.00026226	504	1.41041	0.00425776
P0N66_RS00810	complement(164432..166381)	WP_275802048.1	NADH-ubiquinone oxidoreductase-F iron-sulfur binding region domain-containing protein	y	5.4392e-05	1311	6.63498e-05	1021	1.40802	0.000198471
P0N66_RS11680	24765..25340	WP_275805608.1	ATP synthase F0 subunit B	y	0.00173249	133	0.00278433	69	1.40596	0.000648126
P0N66_RS10425	complement(135200..135517)	WP_275805082.1	cupin domain-containing protein	y	0.0001461	878	0.000371045	410	1.3881	0.00044512
P0N66_RS11140	7756..8073	WP_275805396.1	alanine-zipper protein	y	0.00627417	15	0.00955088	17	1.34015	0.00350982
P0N66_RS08760	complement(178083..178970)	WP_275804415.1	bifunctional methylenetetrahydrofolate dehydrogenase/methenyltetrahydrofolate cyclohydrolase FolD	y	0.00182697	123	0.00387913	52	1.33882	8.17209e-06
P0N66_RS00505	116203..117462	WP_275801999.1	FAD-dependent oxidoreductase	y	0.00144127	173	0.00407848	48	1.33577	7.89443e-05
P0N66_RS01230	273125..274171	WP_275802131.1	PfkB family carbohydrate kinase	y	4.83686e-05	1353	9.67681e-05	860	1.31913	0.0130266
P0N66_RS00795	complement(161339..162892)	WP_275802045.1	Ni/Fe hydrogenase subunit alpha	y	0.000144335	885	0.000312936	447	1.31205	0.000118714
P0N66_RS08715	complement(159347..159940)	WP_275804399.1	tetratricopeptide repeat protein	y	0.000140523	895	0.000326266	433	1.29754	0.00104633
P0N66_RS03525	342133..342759	WP_275802609.1	NADH-quinone oxidoreductase subunit C	y	5.41236e-05	1314	7.98098e-05	942	1.28826	0.0544783
P0N66_RS09085	22075..22653	WP_275804562.1	Slp family lipoprotein	y	2.58818e-05	1583	0.000120629	765	1.28526	0.025686
P0N66_RS05945	complement(140223..142418)	WP_275803282.1	catalase/peroxidase HPI	y	0.000541428	398	0.00135466	155	1.26375	0.000183994
P0N66_RS05600	complement(60156..61361)	WP_275803114.1	MBL fold metallo-hydrolase	y	6.30057e-05	1252	0.000228545	553	1.25703	0.00417818
P0N66_RS08495	complement(105967..107334)	WP_275804310.1	exodeoxyribonuclease VII large subunit	y	1.46121e-05	1730	2.1186e-05	1462	1.25233	0.00173602
P0N66_RS05605	complement(61500..62093)	WP_275803116.1	superoxide dismutase	y	0.000997024	236	0.00244137	80	1.24515	0.000963651
P0N66_RS00510	117469..119727	WP_275802000.1	FAD-dependent oxidoreductase	y	0.00251888	89	0.00610746	34	1.23555	6.68241e-06
P0N66_RS12460	27342..28580	WP_275805909.1	glycosyltransferase	y	0.000129973	927	0.000290318	473	1.23553	8.61058e-06
P0N66_RS01250	279331..280185	WP_275802134.1	protein-glutamate O-methyltransferase CheR	y	1.13562e-05	1763	1.76402e-05	1508	1.22901	1
P0N66_RS00880	181723..185310	WP_275802062.1	flagellin	y	0.000279269	610	0.000556056	293	1.22689	5.91734e-05
P0N66_RS04035	complement(78922..79386)	WP_275802711.1	hypothetical protein	y	0.00018708	764	0.000308484	453	1.22588	0.0122264
P0N66_RS02920	complement(213666..213842)	WP_275802497.1	type II toxin-antitoxin system HicA family toxin	y	0.000231332	683			1.22396	0.0206234
P0N66_RS00890	189463..189735	WP_275802064.1	hypothetical protein	y	2.19506e-05	1629	6.57444e-05	1027	1.22227	0.00399978
P0N66_RS12170	26710..27288	WP_275805799.1	RsbRD N-terminal domain-containing protein	y	0.000236568	672	0.000415698	376	1.22211	8.77156e-05
P0N66_RS06505	complement(265583..265954)	WP_275803510.1	hypothetical protein	y	0.00132837	185	0.00208047	95	1.22182	0.000856209
P0N66_RS01945	442161..443888	WP_275802263.1	Na/Pi cotransporter family protein	y	8.28853e-05	1132	0.000126428	742	1.21682	0.001433
P0N66_RS11685	25337..25882	WP_275805610.1	F0F1 ATP synthase subunit delta	y	0.00186766	122	0.00359322	54	1.21587	0.000135634
P0N66_RS00075	complement(16833..17477)	WP_275801913.1	precorrin-8X methylmutase	y	6.2826e-05	1255	0.000124406	752	1.20958	0.000226876
P0N66_RS12275	complement(50623..51837)	WP_275805839.1	hypothetical protein	y	5.87754e-06	1827	8.33805e-06	1659	1.19909	0.0216863
P0N66_RS01605	357623..357961	WP_275802203.1	IscA/HesB family protein	y	0.00517256	24	0.0102443	14	1.16715	5.34763e-05
P0N66_RS07405	complement(132014..132406)	WP_275803885.1	YtxH domain-containing protein	y	0.00333553	54	0.00955054	18	1.16039	0.00881694
P0N66_RS04445	165881..166540	WP_275802792.1	NAD(P)/FAD-dependent oxidoreductase	y	0.00116957	206	0.00165726	122	1.15915	8.68729e-05
P0N66_RS00410	92009..92488	WP_275801980.1	division/cell wall cluster transcriptional repressor MraZ	y	3.41083e-05	1494	0.000132231	722	1.15386	0.0145587
P0N66_RS02225	complement(38523..38972)	WP_275802343.1	universal stress protein	y	0.00203796	118	0.0041885	47	1.14802	2.77126e-05
P0N66_RS08445	90014..93565	WP_275804289.1	exodeoxyribonuclease V subunit gamma	y	9.37002e-06	1786	6.23649e-06	1695	1.14271	0.0444447
P0N66_RS05950	complement(142559..143023)	WP_275803284.1	Fur family transcriptional regulator	y	9.83368e-05	1055	0.000193596	605	1.13943	0.00300815
P0N66_RS07370	complement(123828..124328)	WP_275803871.1	MogA/MoaB family molybdenum cofactor biosynthesis protein	y	0.000307527	583	0.000297015	462	1.13879	0.025754
P0N66_RS10605	complement(26843..27451)	WP_275805152.1	HD domain-containing protein	y	2.49432e-05	1591	4.75507e-05	1159	1.13532	0.00670649
P0N66_RS01790	390393..391214	WP_275802233.1	MBL fold metallo-hydrolase	y	6.10192e-05	1265	0.000115046	781	1.13246	0.00320873
P0N66_RS01895	complement(427655..428668)	WP_275802253.1	AmmeMemoRadiSam system radical SAM enzyme	y	0.000101531	1041	0.000228861	552	1.12353	6.17048e-05
P0N66_RS06515	complement(266418..266876)	WP_275803514.1	universal stress protein	y	0.00318553	61	0.00555275	36	1.12242	0.000114361
P0N66_RS03015	234701..235276	WP_275802516.1	rubrerythrin	y	0.000691615	318	0.00106145	188	1.11533	0.0117614
P0N66_RS10400	complement(130022..130867)	WP_275805073.1	CDP-diacylglycerol--serine O-phosphatidyltransferase	y			7.98371e-05	941	1.10506	0.250009
P0N66_RS11410	complement(72850..74088)	WP_275805500.1	hydrogenase small subunit	y	0.000508261	419	0.00102389	190	1.10158	3.28987e-05
P0N66_RS02355	63688..65478	WP_275802379.1	KamA family radical SAM protein	y	5.74071e-05	1299	6.71741e-05	1016	1.10109	0.000596636
P0N66_RS10330	113391..113939	WP_275805043.1	hypothetical protein	y	0.000585364	369	0.00148237	143	1.09192	0.00595786
P0N66_RS08755	complement(176036..178024)	WP_275804413.1	anaerobic carbon-monoxide dehydrogenase catalytic subunit	y	0.001476	166	0.00201575	101	1.09081	0.000154379
P0N66_RS11170	complement(14951..16123)	WP_275805405.1	sensor domain-containing diguanylate cyclase	y	1.86879e-05	1670	2.15954e-05	1456	1.06358	0.219036
P0N66_RS07205	complement(88751..89536)	WP_275803806.1	CBS domain-containing protein	y	8.0784e-05	1141	9.73346e-05	855	1.061	6.62702e-05
P0N66_RS03025	235911..237113	WP_275802518.1	flavodoxin domain-containing protein	y	0.000838289	266	0.00113946	178	1.05235	9.59424e-05
P0N66_RS11125	complement(4227..4598)	WP_275805390.1	6-carboxytetrahydropterin synthase QueD	y	0.000294176	596	0.000177041	630	1.04465	0.103461
P0N66_RS07540	complement(169013..170188)	WP_275803937.1	RtcB family protein	y	3.83654e-05	1446	4.52942e-05	1177	1.03632	0.0181589
P0N66_RS04715	complement(223689..226217)	WP_275802843.1	diguanylate cyclase	y	4.87168e-06	1831	5.85805e-06	1702	1.03531	0.00191847
P0N66_RS01815	400333..402528	WP_275802238.1	catalase/peroxidase HPI	y	6.89179e-05	1205	8.77786e-05	894	1.03306	0.000219821
P0N66_RS00805	complement(163710..164435)	WP_275802047.1	bidirectional hydrogenase complex protein HoxU	y	2.60675e-05	1580	3.23743e-05	1322	1.03135	0.000142852
P0N66_RS11405	complement(71041..72744)	WP_275805498.1	nickel-dependent hydrogenase large subunit	y	0.000788887	285	0.00155286	128	1.03014	0.000157873
P0N66_RS02665	135559..136506	WP_275802449.1	hypothetical protein	y	2.75941e-05	1561	4.2441e-05	1202	1.02784	0.282199
P0N66_RS10935	97774..98088	WP_275805282.1	peroxiredoxin	y	0.00386622	40	0.00924298	19	1.02712	0.000780668
P0N66_RS12480	33811..37098	WP_275805917.1	malto-oligosyltrehalose synthase	y	3.1424e-05	1525	0.000110229	797	1.02618	7.86582e-05
P0N66_RS05300	complement(5212..5445)	WP_275802994.1	type II toxin-antitoxin system prevent-host-death family antitoxin	y	3.14002e-05	1526	9.51282e-05	868	1.02442	0.0434046
P0N66_RS03020	235288..235662	WP_275802517.1	desulfoferrodoxin	y	0.000400218	486	0.000448995	352	1.00938	0.00902375
P0N66_RS00080	complement(17474..19030)	WP_275801914.1	cobyrinate a,c-diamide synthase	y	3.64228e-05	1467	4.68895e-05	1165	1.00061	0.0033952
P0N66_RS07765	complement(214049..214489)	WP_275804030.1	NUDIX hydrolase	y	4.47288e-05	1380	7.69239e-05	955	0.994832	0.00813214
P0N66_RS04215	complement(115526..116521)	WP_275802746.1	tRNA-dihydrouridine synthase family protein	y			1.58811e-05	1538	0.987366	1
P0N66_RS07480	complement(147538..149742)	WP_275803912.1	1,4-alpha-glucan branching protein GlgB	y	9.32974e-05	1084	0.000160421	654	0.967951	0.000553527
P0N66_RS12455	26623..27345	WP_275805907.1	DUF5752 family protein	y	0.000169164	804	0.000320017	440	0.967035	0.0186658
P0N66_RS08230	complement(34005..35531)	WP_275804201.1	HD domain-containing phosphohydrolase	y	4.90551e-05	1347	2.82897e-05	1371	0.955638	0.00655606
P0N66_RS09090	22751..23242	WP_275804563.1	Slp family lipoprotein	y	2.81859e-05	1558	5.74883e-05	1086	0.955429	0.00670821
P0N66_RS12490	37971..39110	WP_275805921.1	FAD-dependent oxidoreductase	y	5.75606e-05	1297	0.000105167	822	0.944456	0.00047052
P0N66_RS00800	complement(163034..163564)	WP_275802046.1	NADP oxidoreductase	y	0.000279266	611	0.000405541	388	0.939329	0.000276851
P0N66_RS07210	complement(89646..90731)	WP_275803808.1	histone deacetylase	y	6.94373e-06	1818	1.19775e-05	1597	0.935924	0.0277264
P0N66_RS08490	complement(105428..105970)	WP_275804308.1	LapA family protein	y	0.00114378	211	0.00179871	116	0.932364	0.0408224
P0N66_RS00170	complement(37524..38207)	WP_275801932.1	Crp/Fnr family transcriptional regulator	y	9.90152e-05	1048	0.000114747	783	0.931782	0.0201718
P0N66_RS08275	45189..46112	WP_275804225.1	manganese-dependent inorganic pyrophosphatase	y	0.00271891	80	0.005093	39	0.931765	0.000212047
P0N66_RS08560	121769..124249	WP_275804337.1	endopeptidase La	y	0.0006717	322	0.00101312	191	0.927521	7.70278e-05
P0N66_RS05825	112831..114411	WP_275803235.1	ATP-binding protein	y	1.66341e-05	1699	3.91579e-05	1237	0.927246	0.000963144
P0N66_RS00305	68269..68778	WP_275801959.1	5-(carboxyamino)imidazole ribonucleotide mutase	y	0.000163588	819	0.000251586	523	0.921525	0.0003501
P0N66_RS01105	complement(241103..242704)	WP_275802107.1	hypothetical protein	y	3.02455e-05	1538	7.67015e-05	957	0.91308	0.00097096
P0N66_RS11395	complement(69727..70308)	WP_275805494.1	HyaD/HybD family hydrogenase maturation endopeptidase	y	2.60175e-05	1581	7.50084e-05	969	0.911673	0.00741036
P0N66_RS04260	128409..129194	WP_275802756.1	carbonic anhydrase	y	0.000155328	845	0.000219104	568	0.909786	0.000149783
P0N66_RS05400	complement(21829..23544)	WP_275803034.1	2-oxoacid:acceptor oxidoreductase subunit alpha	y	5.82056e-05	1290	2.13379e-05	1459	0.900938	0.0199079
P0N66_RS06535	271233..271694	WP_275803522.1	Hsp20/alpha crystallin family protein	y	0.0010887	214	0.00251386	76	0.893523	0.00534968
P0N66_RS05380	complement(17652..19760)	WP_275803026.1	glycogen debranching protein GlgX	y	1.79754e-06	1845	5.85931e-06	1701	0.883746	0.0452237
P0N66_RS00400	89302..89724	WP_275801978.1	secondary thiamine-phosphate synthase enzyme YjbQ	y	0.000225779	691	0.00039228	394	0.881663	0.0168024
P0N66_RS08805	complement(187511..189274)	WP_275804435.1	formate--tetrahydrofolate ligase	y	0.0034554	48	0.00688613	29	0.880278	7.39289e-05
P0N66_RS00230	complement(52295..53245)	WP_275801944.1	diguanylate cyclase	y	8.35667e-05	1130	7.73053e-05	952	0.877922	0.0107715
P0N66_RS10940	98106..98402	WP_275805283.1	hypothetical protein	y	0.00697817	13	0.00890972	20	0.877684	0.00321426
P0N66_RS04570	complement(189117..190223)	WP_275802815.1	histidinol-phosphate transaminase	y	0.000148502	867	0.000117989	774	0.872806	0.00629262
P0N66_RS06540	271762..272166	WP_275803524.1	Hsp20/alpha crystallin family protein	y	0.00108821	215	0.00108285	185	0.871141	0.00207331
P0N66_RS05065	292769..293557	WP_275802911.1	vitamin B12 dependent-methionine synthase activation domain-containing protein	y	4.19722e-06	1834	5.37362e-06	1709	0.870097	0.300385
P0N66_RS08220	complement(31840..33276)	WP_275804196.1	FAD-dependent oxidoreductase	y	5.33818e-05	1316	0.000101653	836	0.867217	0.00107663
P0N66_RS12095		WP_275805770.1	prepilin-type N-terminal cleavage/methylation domain-containing protein	y	0.0151289	3	0.0184493	6	0.863838	0.0604135
P0N66_RS03120	complement(251509..253497)	WP_275802534.1	ASKHA domain-containing protein	y	5.0776e-05	1340	7.95996e-05	944	0.860909	0.0355878
P0N66_RS00380	84639..86093	WP_275801974.1	DegQ family serine endoprotease	y	0.00106152	219	0.00181822	115	0.859334	0.0011779
P0N66_RS10945	98432..98605	WP_275805285.1	hypothetical protein	y	0.0111179	5	0.0212348	4	0.854005	0.012076
P0N66_RS11305	41918..42214	WP_275805459.1	cell division protein ZapA	y	0.000120198	969			0.853238	1
P0N66_RS06990	45570..46454	WP_275803718.1	hypothetical protein	y	0.00224894	106	0.0021243	90	0.853033	0.0458834
P0N66_RS04590	complement(193158..194210)	WP_275802819.1	histone deacetylase	y	4.78779e-05	1357	8.09237e-05	930	0.84795	0.0659282
P0N66_RS10630	complement(32049..32291)	WP_275805164.1	carbon storage regulator CsrA	y	3.00247e-05	1540	6.60293e-05	1025	0.837783	0.0235014
P0N66_RS06025	159066..160931	WP_275803316.1	DUF3365 domain-containing protein	y	1.03331e-05	1774	2.02659e-05	1471	0.836185	0.0163603
P0N66_RS04190	110232..110966	WP_275802741.1	ABC transporter ATP-binding protein	y	0.000159116	833	0.000142278	690	0.835135	0.0234157
P0N66_RS02695	142263..143027	WP_275802454.1	S-methyl-5'-thioadenosine phosphorylase	y	4.32046e-05	1389	0.000109944	799	0.834246	0.0157444
P0N66_RS05495	37033..39672	WP_275803072.1	heavy metal translocating P-type ATPase	y	1.50298e-05	1721	1.03993e-05	1615	0.824001	0.0326623
P0N66_RS01150	250447..251751	WP_275802116.1	DegT/DnrJ/EryC1/StrS family aminotransferase	y	5.25578e-05	1323	6.12325e-05	1054	0.807867	0.00960921
P0N66_RS09320	complement(74529..74714)	WP_007294967.1	MULTISPECIES: 4Fe-4S binding protein	y	0.00392995	39	0.00836385	23	0.806428	0.00127475
P0N66_RS08745	complement(170926..173130)	WP_275804409.1	acetyl-CoA decarbonylase/synthase complex subunit alpha/beta	y	0.00155307	159	0.00203712	98	0.806262	0.000622534
P0N66_RS03585	353914..354174	WP_275802621.1	hypothetical protein	y	0.000162076	826	0.000316932	445	0.806108	0.072178
P0N66_RS12795	48398..48850	WP_338140538.1	LULAXC family (seleno)protein	y	6.58755e-05	1228	0.000194319	602	0.80514	0.041664
P0N66_RS09920	26211..26939	WP_275804890.1	tetratricopeptide repeat protein	y	0.000139375	898	0.000210096	583	0.804965	0.0154658
P0N66_RS05085	298066..298749	WP_275802915.1	corrinoid protein	y	0.00231686	101	0.00195204	106	0.793179	0.0522146
P0N66_RS01775	complement(388154..389062)	WP_275802230.1	PleD family two-component system response regulator	y	9.36789e-05	1083	7.47561e-05	972	0.788676	0.00548703
P0N66_RS00040		WP_275801906.1	cobyric acid synthase	y	8.18472e-05	1134	0.000104157	825	0.788421	0.00872543
P0N66_RS01970	447842..448687	WP_275802268.1	sensor histidine kinase	y	0.000102797	1035	0.000101546	837	0.78369	0.0011889
P0N66_RS07955	253964..255406	WP_275804109.1	biotin carboxylase N-terminal domain-containing protein	y	0.000621553	349	0.000975736	197	0.781863	0.000471082
P0N66_RS10325	112855..113364	WP_275805041.1	nitroreductase	y	0.000260897	635	0.000699751	255	0.777845	0.0147267
P0N66_RS01765	384986..385387	WP_275802228.1	pyridoxamine 5'-phosphate oxidase family protein	y	0.00126408	193	0.00225951	85	0.77484	0.305991
P0N66_RS08730	complement(161923..164973)	WP_338140552.1	FAD-dependent oxidoreductase	y	0.000833079	269	0.00149295	140	0.771839	0.000127127
P0N66_RS12185	30066..30449	WP_275805805.1	sulfate reduction electron transfer complex DsrMKJOP subunit DsrJ	y	0.000217567	708	0.000310825	449	0.764723	0.119201
P0N66_RS11700	28390..29811	WP_275805616.1	F0F1 ATP synthase subunit beta	y	0.00336864	52	0.00432428	46	0.761387	3.84652e-05
P0N66_RS03350	complement(305009..305350)	WP_275802579.1	histidine triad nucleotide-binding protein	y	0.00290849	70	0.00322847	61	0.761315	0.0236269
P0N66_RS00020	3241..5013	WP_275801902.1	GGDEF domain-containing protein	y	3.55741e-05	1477	5.89247e-05	1072	0.753469	0.00115427
P0N66_RS09970	34232..35089	WP_275804904.1	16S rRNA (adenine(1518)-N(6)/adenine(1519)-N(6))-dimethyltransferase RsmA	y	1.09562e-05	1766	1.22968e-05	1591	0.749407	0.0835602
P0N66_RS03600	356493..356822	WP_275802624.1	preprotein translocase subunit YajC	y	0.00222018	107	0.00390191	50	0.749059	0.00437436
P0N66_RS00025	5081..5719	WP_275801903.1	hypothetical protein	y	5.74207e-05	1298	0.000118555	769	0.745446	0.0107043
P0N66_RS00830	complement(169573..169986)	WP_275802052.1	DUF86 domain-containing protein	y	0.000267063	626	0.000372107	408	0.739953	0.373231
P0N66_RS04685	complement(216260..217339)	WP_275802837.1	AI-2E family transporter	y	7.99201e-05	1143	6.61853e-05	1024	0.739429	0.0568402
P0N66_RS11690	25886..27409	WP_275805612.1	F0F1 ATP synthase subunit alpha	y	0.00478823	30	0.00846064	21	0.736225	0.000161498
P0N66_RS01260	280946..282034	WP_275802136.1	diguanylate cyclase	y	2.64096e-05	1577	1.77557e-05	1505	0.735247	7.3532e-06
P0N66_RS10785	complement(64508..65854)	WP_275805222.1	O-acetylhomoserine aminocarboxypropyltransferase/cysteine synthase family	y	0.000627841	343	0.000775913	234	0.733854	0.00259724
P0N66_RS05385	complement(19864..20361)	WP_275803028.1	ferritin family protein	y	0.000564002	376	0.000726836	245	0.732399	0.000522231
P0N66_RS08030	271133..271405	WP_275804139.1	4Fe-4S dicluster domain-containing protein	y	6.58805e-05	1227	0.000136102	708	0.731847	0.123524
P0N66_RS01800	391746..396155	WP_275802235.1	PAS domain S-box protein	y	5.0877e-05	1338	8.24226e-05	922	0.728341	0.000999917
P0N66_RS03620	complement(361559..361882)	WP_275802628.1	type II toxin-antitoxin system RelE/ParE family toxin	y	0.000104956	1028	8.36642e-05	917	0.725087	0.0488349
P0N66_RS01715	374272..374469	WP_013163468.1	MULTISPECIES: 50S ribosomal protein L35	y	0.00169404	140	0.000984773	196	0.72449	0.312563
P0N66_RS03300	complement(292211..292888)	WP_275802569.1	ribulose-phosphate 3-epimerase	y	5.80752e-05	1292	0.0001266	741	0.724109	0.0777886
P0N66_RS09680	complement(148004..149026)	WP_275804817.1	NAD-dependent epimerase	y	0.000265162	631	0.000191756	606	0.723208	0.0459568
P0N66_RS04820	243606..243881	WP_275802862.1	HU family DNA-binding protein	y	0.000524653	407	0.00037961	404	0.722321	0.158887
P0N66_RS04965	complement(269801..270184)	WP_275802891.1	SgcJ/EcaC family oxidoreductase	y	0.000240002	662	3.70921e-05	1262	0.721349	0.0629513
P0N66_RS03010	234135..234530	WP_275802515.1	transcriptional repressor	y	0.000633692	339	0.000870474	209	0.721273	0.118438
P0N66_RS00375	83417..84277	WP_275801973.1	zf-HC2 domain-containing protein	y	7.96093e-05	1145	0.000100989	839	0.719732	0.0620177
P0N66_RS03855	complement(39939..41234)	WP_275802675.1	glycosyltransferase	y	7.05116e-05	1192	9.80146e-05	851	0.719601	0.000714042
P0N66_RS04975	complement(272055..272600)	WP_275802893.1	CBS domain-containing protein	y	0.000971811	242	0.00122005	165	0.710435	0.00198331
P0N66_RS06270	210040..210681	WP_275803416.1	MBL fold metallo-hydrolase	y	0.000311603	579	0.000373874	407	0.709781	0.0215307
P0N66_RS06645	295174..296613	WP_275803567.1	FapA family protein	y	3.20568e-05	1518	1.2766e-05	1587	0.706605	0.151487
P0N66_RS10890	complement(84505..85449)	WP_275805265.1	P-loop NTPase	y	2.59574e-05	1582	3.77356e-05	1258	0.706134	0.0323229
P0N66_RS02270	46626..47831	WP_275802355.1	FAD/NAD(P)-binding oxidoreductase	y	4.69968e-05	1363	9.86488e-05	848	0.7037	0.136752
P0N66_RS11695	27449..28330	WP_275805614.1	ATP synthase F1 subunit gamma	y	0.00058604	366	0.000813541	224	0.702589	0.00144647
P0N66_RS07200	complement(86576..88678)	WP_275803804.1	acetate--CoA ligase	y	8.36944e-05	1129	9.07616e-05	887	0.690171	0.00359049
P0N66_RS07140	75074..75328	WP_275803780.1	phosphopantetheine-binding protein	y	0.00127087	192	0.00139119	151	0.686219	0.254478
P0N66_RS04505	complement(175774..177390)	WP_275802802.1	glucose-6-phosphate isomerase	y	0.000236508	673	0.000266023	500	0.685451	0.000830534
P0N66_RS09825	1839..3260	WP_275804859.1	sigma-54 dependent transcriptional regulator	y	7.67831e-05	1158	8.03403e-05	937	0.682791	0.0393693
P0N66_RS03955	61169..61846	WP_275802694.1	molybdate ABC transporter permease subunit	y	1.41063e-05	1735	2.29022e-05	1431	0.680451	0.196777
P0N66_RS03105	249396..250427	WP_275802531.1	hypothetical protein	y	3.22762e-05	1515	4.22198e-05	1206	0.679269	0.0137025
P0N66_RS11150	complement(9234..10142)	WP_275805400.1	TIGR01777 family oxidoreductase	y	3.46439e-05	1486	8.55727e-05	908	0.676314	0.0197406
P0N66_RS00050	complement(10656..11660)	WP_275801908.1	cobalt-precorrin 5A hydrolase	y	2.67387e-05	1573	2.60398e-05	1400	0.675545	0.000731568
P0N66_RS04650	complement(207393..208337)	WP_275802830.1	nitrilase-related carbon-nitrogen hydrolase	y	7.84248e-05	1153	0.000174984	632	0.674999	0.0137544
P0N66_RS10395	complement(128420..129961)	WP_275805071.1	2-isopropylmalate synthase	y	0.000392035	490	0.000418821	373	0.673727	0.000721176
P0N66_RS05105	303926..305092	WP_275802919.1	methionine adenosyltransferase	y	0.00157179	156	0.00244378	79	0.673539	0.00172462
P0N66_RS12775	complement(<1..483)	WP_275806029.1	AAA family ATPase, partial	y	2.83256e-05	1557	2.96146e-05	1349	0.671628	0.0339309
P0N66_RS06135	182017..182424	WP_275803362.1	flagellar protein FlaG	y	1.82379e-05	1676	9.57885e-06	1634	0.670296	0.107623
P0N66_RS04415	complement(160101..160724)	WP_275802786.1	class I SAM-dependent methyltransferase	y	4.09715e-06	1836	4.29044e-06	1723	0.668058	1
P0N66_RS12485	37163..37981	WP_275805919.1	rhodanese-like domain-containing protein	y	0.00042486	466	0.00032639	432	0.663292	0.0376396
P0N66_RS00100	complement(22298..23368)	WP_275801918.1	sirohydrochlorin cobaltochelatase	y	0.000554305	385	0.0008332	219	0.661777	0.00405054
P0N66_RS06425	complement(247760..248632)	WP_275803480.1	UTP--glucose-1-phosphate uridylyltransferase GalU	y	0.000654183	328	0.000631235	269	0.660354	0.00244549
P0N66_RS05620	63825..65918	WP_275803123.1	FAD-binding protein	y	0.000115208	988	0.000138505	702	0.66016	0.00237247
P0N66_RS06600	complement(286386..287735)	WP_275803547.1	phosphoglucosamine mutase	y	0.00020403	731	0.000257531	510	0.6594	0.00611383
P0N66_RS09075	complement(19639..20469)	WP_275804558.1	4Fe-4S binding protein	y	2.44754e-05	1596	3.54527e-05	1285	0.653667	0.0112959
P0N66_RS10625	complement(31480..31959)	WP_275805162.1	flagellar assembly protein FliW	y	1.15721e-05	1761	2.15183e-05	1457	0.650497	0.0116049
P0N66_RS00850	complement(173097..174287)	WP_275802056.1	UDP-N-acetylglucosamine 2-epimerase	y	3.93699e-05	1436	3.59707e-05	1274	0.648836	0.00525095
P0N66_RS02395	73101..74582	WP_275802391.1	DUF3375 domain-containing protein	y	9.0804e-06	1790	4.04098e-06	1726	0.646407	1
P0N66_RS10310	110368..110586	WP_338140556.1	SelT/SelW/SelH family (seleno)protein	y	0.00127399	190	0.00319169	62	0.643529	0.395941
P0N66_RS08565	complement(124285..125127)	WP_275804338.1	mechanosensitive ion channel domain-containing protein	y	7.33306e-05	1172	6.32121e-05	1041	0.64137	0.0355344
P0N66_RS07935	complement(250243..252177)	WP_275804103.1	putative nucleotidyltransferase substrate binding domain-containing protein	y	0.000104782	1029	0.000145049	687	0.639207	0.00989799
P0N66_RS09030	9526..9984	WP_275804540.1	ferritin family protein	y	0.0012813	188	0.0017773	117	0.637556	0.00413017
P0N66_RS08555	121250..121669	WP_275804334.1	Hsp20/alpha crystallin family protein	y	0.000369614	511	0.000545216	299	0.62615	0.0734739
P0N66_RS02425	complement(80723..81772)	WP_275802400.1	ABC transporter ATP-binding protein	y	0.000171535	799	0.000327939	428	0.618333	0.0631741
P0N66_RS01770	complement(385747..388107)	WP_275802229.1	ATP-binding protein	y	2.0792e-05	1644	3.48377e-05	1294	0.618268	0.00633643
P0N66_RS04130	complement(99807..100112)	WP_275802729.1	P-II family nitrogen regulator	y	0.000715995	308	0.000776162	233	0.617753	0.00361059
P0N66_RS06445	complement(251716..252327)	WP_275803486.1	NAD(P)H:quinone oxidoreductase	y	0.00137443	182	0.00165723	123	0.615901	0.148177
P0N66_RS00920	complement(196491..197669)	WP_275802070.1	homoserine O-acetyltransferase	y	0.000121025	964	0.000149191	677	0.615752	0.00787088
P0N66_RS04825	complement(244013..245377)	WP_275802863.1	30S ribosomal protein S12 methylthiotransferase RimO	y	0.000108312	1011	0.00010883	803	0.615671	0.00300954
P0N66_RS05875	124319..124768	WP_275803255.1	CBS domain-containing protein	y	0.000150397	863	0.000543098	301	0.615201	0.0770472
P0N66_RS09195	complement(45314..47428)	WP_275804607.1	glycogen debranching protein GlgX	y	2.26867e-05	1617	2.83297e-05	1369	0.612911	0.0321583
P0N66_RS05715	85744..86517	WP_275803162.1	hypothetical protein	y	9.46093e-05	1074	0.000152076	670	0.612775	0.175553
P0N66_RS07730	205546..206283	WP_275804014.1	class I SAM-dependent methyltransferase	y	2.52422e-05	1588	3.57916e-05	1277	0.606664	0.396021
P0N66_RS06590	complement(283977..285626)	WP_275803543.1	HD family phosphohydrolase	y	3.90665e-05	1440	3.22091e-05	1323	0.606166	0.0117678
P0N66_RS05615	63032..63730	WP_275803120.1	leucyl/phenylalanyl-tRNA--protein transferase	y	1.12103e-05	1765	1.8327e-05	1496	0.605267	0.134565
P0N66_RS00460	104274..105335	WP_275801990.1	FAD-binding protein	y	1.48309e-05	1724	1.51457e-05	1547	0.604066	0.103106
P0N66_RS06205	198768..198989	WP_275803391.1	hypothetical protein	y	0.00124672	195	0.00267805	73	0.603862	0.0241367
P0N66_RS06395	complement(239584..241866)	WP_275803467.1	AAA family ATPase	y	0.000157882	837	0.000214815	573	0.601345	0.000212984
P0N66_RS01845	407667..408479	WP_275802243.1	CbbQ/NirQ/NorQ/GpvN family protein	y	4.1317e-05	1411	1.14586e-05	1600	0.598945	0.160087
P0N66_RS04515	178508..180331	WP_275802804.1	M48 family metallopeptidase	y	9.91269e-06	1778	1.20292e-05	1595	0.592227	0.0850715
P0N66_RS09130	31687..32487	WP_275804582.1	nitroreductase family protein	y	0.000138672	902	0.000184976	619	0.591573	0.00463126
P0N66_RS11280	36832..37791	WP_275805449.1	NTP transferase domain-containing protein	y	8.7472e-05	1108	0.000122412	758	0.591553	0.204426
P0N66_RS00085	complement(19192..20220)	WP_275801915.1	ABC transporter substrate-binding protein	y	3.42371e-05	1492	4.15106e-05	1214	0.590446	0.0575324
P0N66_RS01835	405715..407163	WP_275802240.1	decarboxylating NADP(+)-dependent phosphogluconate dehydrogenase	y	0.000155506	844	5.85936e-05	1077	0.589709	0.00510787
P0N66_RS00065		WP_275801911.1	precorrin-6y C5,15-methyltransferase (decarboxylating) subunit CbiE	y	1.81159e-05	1680	5.24032e-05	1120	0.589691	0.0150485
P0N66_RS00815	complement(166378..167010)	WP_275802049.1	NAD(P)H-dependent oxidoreductase subunit E	y	8.39404e-05	1126	5.89123e-05	1073	0.588748	0.11716
P0N66_RS02960	221594..222280	WP_275802506.1	XTP/dITP diphosphatase	y	0.00020827	721	0.000414047	377	0.588593	0.006807
P0N66_RS07220	92103..93833	WP_275803812.1	ATP-binding protein	y	0.000144331	886	0.00023996	534	0.58812	0.00560646
P0N66_RS00310	68775..69887	WP_275801960.1	5-(carboxyamino)imidazole ribonucleotide synthase	y	0.00044138	453	0.000455722	348	0.587909	0.0118564
P0N66_RS01240	275490..279119	WP_275802133.1	response regulator	y	0.000188253	761	0.000380132	402	0.585865	0.219672
P0N66_RS09255	60050..60721	WP_275804633.1	thiamine phosphate synthase	y	6.84622e-05	1206	9.71894e-05	856	0.58577	0.0326687
P0N66_RS11040	complement(118339..119472)	WP_275805347.1	phosphate ABC transporter substrate-binding protein PstS	y	3.778e-06	1838	7.17543e-06	1674	0.58408	1
P0N66_RS07550	172152..172907	WP_275803941.1	DUF362 domain-containing protein	y	1.87169e-05	1669	9.77838e-06	1624	0.583659	1
P0N66_RS09505	111919..112284	WP_275804743.1	RNA polymerase-binding protein DksA	y	0.00239566	97	0.0022128	87	0.582767	0.0597219
P0N66_RS07425	135709..136791	WP_275803893.1	type IV pilus twitching motility protein PilT	y	0.000595501	360	0.000505937	318	0.573183	0.0202046
P0N66_RS00070	complement(15303..16832)	WP_275801912.1	cobalt-precorrin-5B (C(1))-methyltransferase CbiD	y	2.20064e-05	1627	2.78698e-05	1377	0.567873	0.00847846
P0N66_RS03030	237094..237864	WP_275802519.1	DVU0298 family protein	y	2.09513e-05	1642	2.55041e-05	1402	0.567376	0.0518141
P0N66_RS06610	complement(288460..289359)	WP_275803551.1	diadenylate cyclase CdaA	y	6.55352e-05	1229	8.23689e-05	923	0.563662	0.0151023
P0N66_RS05800	105611..107212	WP_275803224.1	diguanylate cyclase	y	3.43365e-05	1490	3.01254e-05	1341	0.562274	0.0075275
P0N66_RS10820	72629..73177	WP_275805236.1	hypothetical protein	y	0.000127802	936	9.66063e-05	861	0.556185	0.0246392
P0N66_RS05390	complement(20520..20876)	WP_275803030.1	TusE/DsrC/DsvC family sulfur relay protein	y	0.000552061	387	0.000868872	212	0.554275	0.0176616
P0N66_RS12165	26114..26539	WP_275805797.1	hypothetical protein	y	2.77588e-05	1560	9.69822e-05	859	0.55415	0.191694
P0N66_RS00030	complement(5740..6801)	WP_275801904.1	threonine-phosphate decarboxylase CobD	y	8.75686e-06	1799	1.61988e-05	1530	0.55141	0.0527673
P0N66_RS05625	66026..67699	WP_275803125.1	electron-transfer flavoprotein:ubiquinone oxidoreductase	y	7.10069e-05	1187	5.65447e-05	1094	0.550123	0.0163249
P0N66_RS08740	complement(169459..170808)	WP_275804407.1	acetyl-CoA decarbonylase/synthase complex subunit gamma	y	0.00208233	113	0.0025338	75	0.549235	0.0104555
P0N66_RS11175	complement(16120..16920)	WP_275805407.1	MBL fold metallo-hydrolase	y	0.000109924	1005	0.000127917	736	0.548769	0.000735574
P0N66_RS05360	12575..13981	WP_275803018.1	dihydrolipoyl dehydrogenase	y	6.66836e-05	1221	8.00326e-05	939	0.543011	0.02864
P0N66_RS06605	complement(287732..288484)	WP_275803549.1	CdaR family protein	y	0.000156419	840	0.000125305	747	0.542853	0.0503192
P0N66_RS09185	41418..42068	WP_275804604.1	DUF116 domain-containing protein	y	2.92919e-05	1545	3.44034e-05	1298	0.54177	0.10311
P0N66_RS08595	129759..130463	WP_275804351.1	uracil-DNA glycosylase	y	1.66032e-05	1700	2.43533e-05	1411	0.538736	0.353378
P0N66_RS08735	complement(165144..169262)	WP_275804405.1	formate dehydrogenase subunit alpha	y	0.000595265	361	0.000692376	257	0.537487	4.7266e-05
P0N66_RS00315	69934..71856	WP_275801961.1	response regulator	y	0.000145778	881	0.000150861	674	0.533685	0.0174844
P0N66_RS12475	complement(33043..33627)	WP_275805915.1	Hsp20/alpha crystallin family protein	y	0.000876062	261	0.00151553	134	0.533443	0.0868223
P0N66_RS01755	381485..382369	WP_275802226.1	PhnD/SsuA/transferrin family substrate-binding protein	y	0.000115956	986	0.000132338	721	0.532567	0.0205141
P0N66_RS03590	354186..355289	WP_275802622.1	aminopeptidase P family protein	y	4.1712e-05	1406	7.61421e-05	961	0.532169	0.255356
P0N66_RS09915	24473..26203	WP_275804888.1	phosphoglucomutase	y	0.000269751	623	0.000327761	430	0.531743	0.00762125
P0N66_RS12665	2111..3091	WP_275805984.1	hypothetical protein	y	0.000356624	523	0.000605359	278	0.531184	0.128852
P0N66_RS01345	303031..303603	WP_275802153.1	flavodoxin family protein	y	0.00140286	176	0.00325767	59	0.530851	0.0254264
P0N66_RS12190	30451..31266	WP_275805807.1	sulfate reduction electron transfer complex DsrMKJOP subunit DsrO	y	0.00150373	162	0.00218673	88	0.528423	0.0230803
P0N66_RS07410	complement(132441..132821)	WP_275803887.1	DUF948 domain-containing protein	y	0.000657545	327	0.00120832	168	0.524519	0.0695099
P0N66_RS08050	274645..276054	WP_275804146.1	succinate--CoA ligase subunit beta	y	2.63321e-05	1578	2.02636e-05	1472	0.524409	0.331366
P0N66_RS09215	complement(49131..50084)	WP_275804617.1	HAD-IIB family hydrolase	y	8.7884e-05	1107	6.76516e-05	1013	0.522429	0.0609398
P0N66_RS01505	336406..336636	WP_275802183.1	acyl carrier protein	y	0.00737477	11	0.00845108	22	0.522017	0.16175
P0N66_RS04635	203488..204777	WP_275802828.1	mechanosensitive ion channel family protein	y	7.85895e-05	1152	7.79105e-05	951	0.515292	0.0845713
P0N66_RS01275	284503..286185	WP_275802139.1	CTP synthase	y	0.000315064	574	0.000335343	423	0.515059	0.00787805
P0N66_RS07505	complement(154302..154829)	WP_275803921.1	SEC-C metal-binding domain-containing protein	y	2.12869e-05	1637	0.000199051	595	0.513405	0.083877
P0N66_RS12220	complement(38846..40738)	WP_275805819.1	Ig-like domain-containing protein	y	0.00041196	479	0.000335842	422	0.512705	0.0830377
P0N66_RS07335	116761..117525	WP_275803858.1	FkbM family methyltransferase	y	2.86974e-05	1552	3.62051e-05	1272	0.511183	0.205257
P0N66_RS05110	305137..306444	WP_275802920.1	adenosylhomocysteinase	y	0.00147705	165	0.00120522	169	0.511154	0.00158417
P0N66_RS02805	complement(179282..180028)	WP_275802474.1	DUF481 domain-containing protein	y	0.000172145	795	0.000533311	307	0.510383	0.052166
P0N66_RS12440	complement(21757..23721)	WP_275805902.1	diguanylate cyclase	y	1.31871e-06	1846	2.83279e-05	1370	0.506305	0.0784767
P0N66_RS06440	250235..251719	WP_275803484.1	pyruvate kinase	y	6.51298e-05	1230	2.33211e-05	1426	0.504687	0.0182908
P0N66_RS11705	29907..30323	WP_275805618.1	F0F1 ATP synthase subunit epsilon	y	0.000752177	301	0.000937272	206	0.504485	0.292479
P0N66_RS04155	103772..104659	WP_275802734.1	protease HtpX	y	0.000153225	851	0.000217206	571	0.500857	0.080837
P0N66_RS07360	complement(121224..121886)	WP_275803866.1	zinc ribbon domain-containing protein	y	0.000114707	992	0.000114888	782	0.500718	0.160068
P0N66_RS01220	268444..270660	WP_275802129.1	HAD-IIB family hydrolase	y	0.00014478	884	0.000274882	487	0.493956	0.000878192
P0N66_RS01805	complement(396300..399575)	WP_275802236.1	response regulator	y	2.16141e-05	1634	3.29781e-05	1316	0.493942	0.00955137
P0N66_RS05450	complement(28727..29497)	WP_275803053.1	formylglycine-generating enzyme family protein	y	8.41745e-05	1122	0.000101239	838	0.493758	0.160119
P0N66_RS01225	270660..273056	WP_275802130.1	sucrose synthase	y	0.000237546	668	0.000154909	663	0.493354	0.042989
P0N66_RS02915		WP_275802496.1	PEP/pyruvate-binding domain-containing protein	y	0.000129632	929	0.00013914	698	0.486264	0.00179931
P0N66_RS04100	complement(93944..94465)	WP_275802723.1	polymer-forming cytoskeletal protein	y	7.15308e-05	1185	6.53603e-05	1029	0.485575	0.0700639
P0N66_RS04280	132356..135346	WP_275802760.1	AsmA family protein	y	0.000317902	572	0.000379707	403	0.482824	0.000684097
P0N66_RS10930	97416..97658	WP_013164582.1	MULTISPECIES: sulfurtransferase TusA family protein	y	0.00978483	6	0.00999861	15	0.48093	0.0384311
P0N66_RS05820	111344..112831	WP_275803233.1	phospholipase D-like domain-containing protein	y	9.78589e-06	1779	2.37134e-05	1419	0.475523	0.0262744
P0N66_RS11715	31135..32532	WP_275805622.1	NAD(P)-dependent oxidoreductase	y	0.00045609	443	0.000497535	327	0.475046	0.00398655
P0N66_RS07415	complement(132998..134383)	WP_275803889.1	sigma-54 dependent transcriptional regulator	y	0.000480752	430	0.000273582	490	0.472908	0.102167
P0N66_RS10885	complement(83749..84474)	WP_275805263.1	helix-turn-helix domain-containing protein	y	3.98153e-05	1428	3.36416e-05	1308	0.468769	0.153044
P0N66_RS11535	complement(102192..103073)	WP_275805549.1	DUF4438 domain-containing protein	y	9.45069e-05	1078	6.00297e-05	1063	0.465359	0.0557802
P0N66_RS08295	complement(49608..51974)	WP_275804231.1	protein kinase	y	1.74973e-05	1686	2.76205e-05	1380	0.464586	0.0201914
P0N66_RS01340	300367..302895	WP_275802152.1	glycogen/starch/alpha-glucan phosphorylase	y	0.000187101	763	0.00024631	531	0.456376	0.0123052
P0N66_RS00735	152246..152359	WP_013163652.1	MULTISPECIES: 50S ribosomal protein L36	y					0.454826	0.679575
P0N66_RS01470	329932..330114	WP_275802175.1	50S ribosomal protein L32	y	0.000882745	257	0.000836598	217	0.454728	0.522753
P0N66_RS04050	complement(81984..83171)	WP_275802714.1	saccharopine dehydrogenase family protein	y	0.000532482	402	0.000581196	285	0.452362	0.0277945
P0N66_RS07475	complement(147335..147541)	WP_275803911.1	hypothetical protein	y	3.92727e-05	1438	4.27813e-05	1199	0.451304	0.163371
P0N66_RS03970	complement(63302..65056)	WP_275802697.1	HD domain-containing phosphohydrolase	y	6.15463e-05	1261	6.17239e-05	1051	0.448942	0.00945796
P0N66_RS10450	complement(140113..140268)	WP_275805092.1	rubredoxin	y					0.448233	1
P0N66_RS00415	92494..93405	WP_275801981.1	16S rRNA (cytosine(1402)-N(4))-methyltransferase RsmH	y	2.32984e-05	1610	2.30929e-05	1429	0.447813	0.19679
P0N66_RS12040	complement(228..1397)	WP_275805748.1	Fic family protein	y	3.7882e-05	1453	5.90851e-05	1071	0.443893	0.0348717
P0N66_RS02510	complement(97169..98359)	WP_275802418.1	acetylornithine transaminase	y	0.000417431	473	0.000289882	474	0.44143	0.0326613
P0N66_RS10805	67690..69543	WP_275805230.1	hypothetical protein	y	6.05938e-05	1270	6.90207e-05	1004	0.441228	0.208365
P0N66_RS05405	complement(23562..23858)	WP_275803036.1	hypothetical protein	y	0.00332267	55	0.00456758	43	0.440786	0.17596
P0N66_RS05505	complement(39900..40934)	WP_275803076.1	LysM domain-containing protein	y	0.000940258	247	0.00083176	220	0.439916	0.00551277
P0N66_RS10775	complement(61927..62799)	WP_275805218.1	slipin family protein	y	0.00279393	77	0.00355305	55	0.438982	0.0148393
P0N66_RS03255	281955..282761	WP_275802560.1	DUF3786 domain-containing protein	y	1.36577e-05	1740	1.98834e-05	1476	0.430598	0.171913
P0N66_RS05805	complement(107193..109754)	WP_275803226.1	ATP-binding protein	y	3.07067e-05	1532	4.74919e-05	1160	0.429504	0.210355
P0N66_RS02245	43504..43794	WP_275802349.1	metalloregulator ArsR/SmtB family transcription factor	y	0.000202809	732	0.000110272	796	0.428925	0.0362139
P0N66_RS02185	28605..29588	WP_275802331.1	radical SAM protein	y	0.000133153	914	0.000120889	764	0.426673	0.0431388
P0N66_RS08750	complement(173315..176011)	WP_275804411.1	acetyl-CoA decarbonylase/synthase complex subunit delta	y	0.000927459	250	0.00106413	187	0.422326	0.0222945
P0N66_RS12400	complement(17289..17621)	WP_275805888.1	helix-turn-helix transcriptional regulator	y	2.1069e-05	1641			0.421218	1
P0N66_RS10850	80027..80479	WP_275805248.1	prepilin-type N-terminal cleavage/methylation domain-containing protein	y	0.00702447	12	0.00434842	45	0.421078	0.347125
P0N66_RS05290	complement(3418..4671)	WP_275802989.1	ATP-binding protein	y	4.62896e-05	1367	6.71208e-05	1018	0.420136	0.0222499
P0N66_RS05295	complement(4820..5215)	WP_275802991.1	type II toxin-antitoxin system VapC family toxin	y	6.45036e-06	1822	1.1446e-05	1601	0.419878	0.213186
P0N66_RS01000	217212..218390	WP_275802086.1	ABC transporter substrate-binding protein	y	4.01174e-05	1421	3.42061e-05	1301	0.419327	0.46171
P0N66_RS02430	complement(81783..83387)	WP_275802402.1	iron ABC transporter permease	y	1.20204e-05	1757	1.14161e-05	1604	0.415868	1
P0N66_RS04630	201252..203468	WP_275802827.1	HD domain-containing protein	y	0.000102133	1038	0.000122307	759	0.413056	0.0585431
P0N66_RS01785	389568..390392	WP_275802232.1	adenylate/guanylate cyclase domain-containing protein	y	9.62361e-06	1780	2.32541e-05	1427	0.410538	0.179044
P0N66_RS05705	82648..85179	WP_275803158.1	flagellar assembly protein A	y	3.95076e-05	1433	3.18652e-05	1327	0.410237	0.200302
P0N66_RS00995	215830..217176	WP_275802085.1	sigma-54 dependent transcriptional regulator	y	4.19056e-05	1403	5.74801e-05	1087	0.405806	0.148017
P0N66_RS00515	119880..121073	WP_275802001.1	quinone-interacting membrane-bound oxidoreductase complex subunit QmoC	y	0.00250038	91	0.00291604	68	0.405397	0.0148845
P0N66_RS02965	222277..223926	WP_275802507.1	imidazole glycerol phosphate synthase subunit HisF	y	0.000135621	910	6.93833e-05	1002	0.40127	0.159037
P0N66_RS09235	55377..56204	WP_275804625.1	nitroreductase family protein	y	0.000415628	476	0.00060852	276	0.399634	0.116026
P0N66_RS11675	24340..24765	WP_275805606.1	ATP synthase F0 subunit B	y	0.00261145	86	0.00301183	63	0.397697	0.144853
P0N66_RS07470	complement(146384..147217)	WP_275803909.1	4-hydroxy-3-methylbut-2-enyl diphosphate reductase	y	0.000138811	901	0.000133002	719	0.393929	0.312704
P0N66_RS11440	80817..81407	WP_275805512.1	ATP-binding cassette domain-containing protein	y	4.16557e-05	1407	2.0738e-05	1466	0.393824	0.210395
P0N66_RS05780	100369..102891	WP_275803217.1	carbamoyltransferase HypF	y	4.7242e-06	1833	3.28012e-06	1738	0.390304	0.290904
P0N66_RS02565	109678..111384	WP_275802429.1	FG-GAP-like repeat-containing protein	y	0.000471643	435	0.000579777	287	0.383268	0.133871
P0N66_RS10870	82616..82831	WP_275805257.1	ribbon-helix-helix domain-containing protein	y	7.30332e-05	1174	8.83247e-05	892	0.383199	0.522303
P0N66_RS06375	236515..237279	WP_275803459.1	tRNA pseudouridine(38-40) synthase TruA	y	1.42537e-05	1734	1.12199e-05	1606	0.383099	0.0659845
P0N66_RS01935	complement(440565..440984)	WP_275802261.1	hypothetical protein	y	0.00122996	196	0.00150884	135	0.382067	0.0206696
P0N66_RS00985	complement(211546..212373)	WP_275802083.1	4Fe-4S dicluster domain-containing protein	y	0.000609016	353	0.00047185	342	0.380367	0.182484
P0N66_RS02515	complement(98356..99237)	WP_275802419.1	acetylglutamate kinase	y	0.000196223	742	0.000229431	551	0.379935	0.00115838
P0N66_RS02680	complement(138867..139157)	WP_275802451.1	co-chaperone GroES	y	0.0080158	9	0.00662149	30	0.379205	0.383656
P0N66_RS06230	complement(201016..202443)	WP_275803397.1	HD domain-containing protein	y	3.02064e-05	1539	3.03781e-05	1337	0.372996	0.0193983
P0N66_RS00470	106211..107443	WP_275801992.1	cell division protein FtsA	y	0.000423136	468	0.000130896	724	0.371607	0.163081
P0N66_RS00925	complement(197692..198072)	WP_275802071.1	helix-turn-helix transcriptional regulator	y	0.0010765	217	0.00164357	124	0.37061	0.139404
P0N66_RS05525	44296..44811	WP_275803084.1	DUF2452 domain-containing protein	y	0.000122177	956	0.000119203	768	0.369266	0.404122
P0N66_RS11200	20797..21477	WP_275805417.1	response regulator transcription factor	y	5.42698e-05	1313	3.93843e-05	1234	0.368307	0.126814
P0N66_RS01315	complement(295673..296593)	WP_275802147.1	hypothetical protein	y	3.62327e-05	1471	7.43959e-05	975	0.364043	0.295716
P0N66_RS06575	complement(280176..281573)	WP_275803537.1	response regulator	y	0.000146729	876	0.000148369	679	0.362531	0.329004
P0N66_RS09665	complement(143328..144698)	WP_275804810.1	phosphomannomutase	y	0.000305501	586	0.00029447	464	0.35899	0.0550987
P0N66_RS10175	81136..81741	WP_275804980.1	hypothetical protein	y	0.00147748	164	0.00207702	96	0.358358	0.0267584
P0N66_RS03365	308140..309219	WP_275802582.1	flagellar hook-length control protein FliK	y	3.03988e-05	1536	4.65667e-05	1168	0.355343	0.00712586
P0N66_RS01215	266304..268364	WP_275802286.1	DNA mismatch repair endonuclease MutL	y	8.20958e-05	1133	6.7841e-05	1012	0.354951	0.0409464
P0N66_RS05830	114462..114980	WP_275803237.1	response regulator	y	1.93242e-05	1661	1.65619e-05	1526	0.352781	0.372534
P0N66_RS04585	complement(192064..193137)	WP_275802818.1	HD domain-containing phosphohydrolase	y	0.000134921	913	0.000140179	696	0.352002	0.13785
P0N66_RS00395	complement(87860..89038)	WP_275801977.1	PilT/PilU family type 4a pilus ATPase	y	0.000524791	406	0.000624381	272	0.349431	0.184329
P0N66_RS10275	complement(100560..101630)	WP_275805021.1	cyclic dehypoxanthinyl futalosine synthase	y	9.38384e-05	1082	0.000103268	829	0.347961	0.224379
P0N66_RS04930	complement(265540..267090)	WP_275802884.1	proton-conducting transporter membrane subunit	y	9.48711e-06	1782			0.347577	1
P0N66_RS01255	280273..280842	WP_275802135.1	chemotaxis protein CheB	y	2.27065e-05	1616	1.89187e-05	1491	0.347466	1
P0N66_RS05410	complement(23928..24185)	WP_275803038.1	hypothetical protein	y	0.000229547	685	0.000483888	339	0.346849	0.260447
P0N66_RS03760	complement(18190..19404)	WP_275802657.1	hypothetical protein	y	0.00055084	388	0.000442314	355	0.346136	0.167877
P0N66_RS02700	143062..144501	WP_275802455.1	TIGR04283 family arsenosugar biosynthesis glycosyltransferase	y	6.73956e-05	1217	3.37937e-05	1307	0.344216	0.102569
P0N66_RS10730	52905..53876	WP_275805202.1	beta-N-acetylhexosaminidase	y	5.26507e-05	1321	3.21464e-05	1324	0.344025	0.117874
P0N66_RS08065	complement(278995..279435)	WP_275804150.1	PPC domain-containing DNA-binding protein	y	2.34197e-05	1609	2.73967e-05	1382	0.343914	0.260608
P0N66_RS01235	274364..275248	WP_275802132.1	phosphoribosylaminoimidazolesuccinocarboxamide synthase	y	0.000229292	686	0.000270052	494	0.3431	0.0420494
P0N66_RS00130	complement(29424..30389)	WP_275801924.1	helical backbone metal receptor	y	3.3644e-05	1500	5.62567e-05	1096	0.339447	0.141631
P0N66_RS07055	56727..57005	WP_275803747.1	phosphopantetheine-binding protein	y	0.000120726	967	7.04291e-05	998	0.339046	0.632714
P0N66_RS10895	85727..87295	WP_275805267.1	ATP-binding protein	y	6.49371e-05	1232	7.63418e-05	960	0.338761	0.0528938
P0N66_RS03595	355282..356409	WP_275802623.1	tRNA guanosine(34) transglycosylase Tgt	y	4.09474e-05	1412	3.19112e-05	1325	0.338159	0.147426
P0N66_RS12180	28416..30062	WP_275805803.1	sulfate reduction electron transfer complex DsrMKJOP subunit DsrK	y	0.0021981	109	0.00211491	91	0.336426	0.0496085
P0N66_RS00780	158545..159834	WP_275802042.1	IMP cyclohydrolase	y	0.001035	226	0.00100371	192	0.335787	0.00847987
P0N66_RS05030	complement(284353..285576)	WP_275802904.1	NAD(P)-dependent oxidoreductase	y	3.67867e-05	1464	3.84085e-05	1246	0.334254	0.28376
P0N66_RS07770	complement(214541..215254)	WP_275804032.1	6-phosphogluconolactonase	y	0.000118021	974	0.000129245	730	0.333762	0.0686938
P0N66_RS12240	complement(44596..45240)	WP_275805825.1	type 4a pilus biogenesis protein PilO	y	0.000692049	317	0.00107081	186	0.332603	0.0830824
P0N66_RS01575	complement(348498..348902)	WP_275802197.1	pancreas/duodenum homeobox protein 1	y	0.000999084	234	0.00119308	171	0.330771	0.044023
P0N66_RS07860	complement(231246..232019)	WP_275804071.1	UMP kinase	y	7.87962e-05	1151	7.06542e-05	996	0.330252	0.122999
P0N66_RS01375	complement(312881..313639)	WP_275802159.1	ABC transporter ATP-binding protein	y	6.42524e-05	1241	6.2276e-05	1048	0.328126	0.188036
P0N66_RS06420	complement(245204..247747)	WP_275803478.1	primosomal protein N'	y	7.11681e-06	1817	5.05016e-06	1711	0.322819	0.110886
P0N66_RS04120	96522..99239	WP_275802727.1	cation-transporting P-type ATPase	y	8.61642e-05	1114	8.5886e-05	906	0.321988	0.115024
P0N66_RS05855	119623..121086	WP_275803248.1	ATPase, T2SS/T4P/T4SS family	y	0.00018636	766	0.000219982	566	0.319583	0.0550109
P0N66_RS07600	complement(183141..185036)	WP_275803961.1	1-deoxy-D-xylulose-5-phosphate synthase	y	0.000146019	879	0.000155966	662	0.318811	0.023552
P0N66_RS04195	110966..112225	WP_275802742.1	ABC transporter permease	y	2.56867e-05	1585	1.66451e-05	1525	0.318779	0.543704
P0N66_RS06680	complement(304265..305137)	WP_275803581.1	hemolysin family protein	y	6.75422e-05	1215			0.314604	0.340761
P0N66_RS06700	309484..310134	WP_275803589.1	hypothetical protein	y	0.000464326	439	0.000411188	380	0.313203	0.0946809
P0N66_RS02555	106114..107391	WP_275802427.1	porin	y	0.0258692	2	0.0355152	1	0.312602	0.047764
P0N66_RS03225	complement(276151..277041)	WP_275802554.1	dihydropteroate synthase	y	0.00143884	174	0.00118743	173	0.308819	0.280147
P0N66_RS08930	complement(213076..214368)	WP_275804487.1	phosphopyruvate hydratase	y	0.0019462	121	0.00148743	142	0.304471	0.00534125
P0N66_RS02675	complement(137158..138822)	WP_275802450.1	chaperonin GroEL	y	0.00657	14	0.00706933	27	0.304349	0.0525688
P0N66_RS09020	5928..9161	WP_275804538.1	efflux RND transporter permease subunit	y	7.09824e-05	1188	7.87808e-05	949	0.303775	0.0295916
P0N66_RS11580	111258..112013	WP_275805567.1	nickel pincer cofactor biosynthesis protein LarB	y	0.000146019	880	9.35108e-05	876	0.303593	0.116683
P0N66_RS03845	36268..39264	WP_275802673.1	pyridoxal-dependent decarboxylase	y	0.00022255	695	0.000279798	481	0.302955	0.00118384
P0N66_RS01760	382372..384885	WP_275802227.1	PAS domain S-box protein	y	0.000152384	856	0.000102174	834	0.301364	0.125869
P0N66_RS02725	complement(148657..150354)	WP_275802458.1	TolC family protein	y	0.000130548	926	0.00012161	760	0.300601	0.147146
P0N66_RS11595	1797..2792	WP_275805573.1	radical SAM protein	y	0.000112939	998	0.000191364	607	0.297266	0.40668
P0N66_RS00765	156100..156321	WP_275802039.1	sulfur carrier protein ThiS	y	0.000147368	870	0.000211172	582	0.296407	0.670034
P0N66_RS02560	107668..109662	WP_275802428.1	acetate--CoA ligase	y	0.001363	183	0.00154507	130	0.296354	0.0847073
P0N66_RS01110	complement(242784..243239)	WP_275802108.1	peptidylprolyl isomerase	y	0.00092698	251	0.00109096	184	0.296032	0.314999
P0N66_RS08540	complement(114462..115547)	WP_275804328.1	hypothetical protein	y	0.000643926	333	0.000721979	247	0.295597	0.272033
P0N66_RS05285	complement(2750..3418)	WP_275802987.1	RloB family protein	y	4.0771e-05	1414	7.25694e-05	984	0.292467	0.026523
P0N66_RS05630	67774..69423	WP_275803127.1	Na/Pi symporter	y	1.43595e-05	1733	1.68508e-05	1520	0.292453	1
P0N66_RS03115	251160..251438	WP_275802533.1	acylphosphatase	y	0.000146992	875	0.000128928	731	0.288688	0.466159
P0N66_RS10480	complement(146140..147114)	WP_275805102.1	ABC transporter ATP-binding protein	y	5.83092e-05	1287	7.32391e-05	981	0.287831	0.14097
P0N66_RS00360	complement(81006..82031)	WP_275801970.1	thiamine-phosphate kinase	y	3.15537e-05	1523	2.66671e-05	1393	0.285383	0.344108
P0N66_RS10795	66773..67150	WP_275805226.1	type II secretion system protein	y	2.88262e-05	1550	0.000110827	793	0.281335	0.564769
P0N66_RS11045	119870..121762	WP_275805349.1	ATP-binding protein	y	2.48086e-05	1593	2.20389e-05	1446	0.27948	0.215312
P0N66_RS10560	complement(16063..17220)	WP_275805135.1	hypothetical protein	y	0.000219696	701	0.000236383	542	0.278372	0.262532
P0N66_RS08800	complement(186643..187257)	WP_275804433.1	PAS domain-containing protein	y	2.21385e-05	1623	2.8386e-05	1368	0.276233	1
P0N66_RS11055	122704..123417	WP_275805354.1	response regulator transcription factor	y	6.8661e-06	1820	9.37005e-06	1642	0.275768	0.560549
P0N66_RS05870	122678..124261	WP_275803253.1	NAD(P)H-hydrate dehydratase	y	0.000150123	864	0.000156384	660	0.275486	0.0903836
P0N66_RS01940	441352..441975	WP_275802262.1	nitrite reductase	y	0.000627707	344	0.000705222	250	0.275224	0.103282
P0N66_RS11350	complement(51829..55374)	WP_275805475.1	pyruvate:ferredoxin (flavodoxin) oxidoreductase	y	0.00336854	53	0.00294107	66	0.273717	0.0137254
P0N66_RS08265	complement(43035..44318)	WP_275804219.1	class II fructose-bisphosphate aldolase	y	0.000524629	408	0.000303328	456	0.273349	0.151474
P0N66_RS01975	448680..449537	WP_275802269.1	16S rRNA (cytidine(1402)-2'-O)-methyltransferase	y	0.000182577	772	0.000272099	493	0.272929	0.538619
P0N66_RS06330	228100..229491	WP_275803442.1	sigma-54 dependent transcriptional regulator	y	9.21876e-05	1087	8.05794e-05	935	0.272252	0.259194
P0N66_RS10145	72715..73212	WP_275804969.1	protease complex subunit PrcB family protein	y	0.000278308	612	0.000232682	547	0.271607	0.210765
P0N66_RS07960	255685..257592	WP_275804110.1	biotin/lipoyl-containing protein	y	0.00167702	142	0.00162075	125	0.270574	0.0185346
P0N66_RS09390	complement(86584..87042)	WP_275804694.1	chemotaxis protein CheX	y	0.00161766	148	0.00128374	161	0.26727	0.225738
P0N66_RS10125	complement(65429..66502)	WP_275804961.1	HAMP domain-containing sensor histidine kinase	y	3.11231e-05	1530	2.88981e-05	1363	0.262998	0.218089
P0N66_RS10075	complement(54214..54684)	WP_275804941.1	hypothetical protein	y	0.000150411	862	8.28052e-05	920	0.260518	0.269053
P0N66_RS07630	189830..190348	WP_275803973.1	hypothetical protein	y	0.000366853	515	0.000504745	320	0.259521	0.0270884
P0N66_RS12355	9054..10157	WP_275805872.1	Fic/DOC family N-terminal domain-containing protein	y	9.3958e-05	1080	8.25258e-05	921	0.258492	0.388676
P0N66_RS07045	54520..55305	WP_275803742.1	ABC transporter ATP-binding protein	y	2.41339e-05	1602	1.93185e-05	1487	0.256814	0.467187
P0N66_RS02310		WP_275802366.1	outer membrane lipoprotein-sorting protein	y	0.000439903	454	0.000439596	359	0.256537	0.238609
P0N66_RS08720	160194..161063	WP_275804401.1	carboxylating nicotinate-nucleotide diphosphorylase	y	0.000729277	305	0.000869049	210	0.25582	0.112546
P0N66_RS08260	42707..42934	WP_275804216.1	twin-arginine translocase TatA/TatE family subunit	y	0.00128073	189	0.00298796	65	0.252557	0.0113464
P0N66_RS03000	complement(230547..232655)	WP_275802513.1	elongation factor G	y	0.000596795	357	0.000604201	279	0.252517	0.0325312
P0N66_RS05685	complement(79316..79606)	WP_275803149.1	rhodanese-like domain-containing protein	y	0.00102262	228	0.00137699	152	0.251655	0.231935
P0N66_RS07790	complement(218230..219378)	WP_275804041.1	glucokinase	y	5.86555e-05	1284	8.54274e-05	909	0.249152	0.11728
P0N66_RS11435	80040..80591	WP_275805510.1	acyl-CoA thioesterase	y	4.76796e-05	1358	3.76578e-05	1259	0.248188	0.662269
P0N66_RS08585	128236..128874	WP_275804347.1	RibD family protein	y	3.37052e-05	1498	2.96955e-05	1346	0.246718	0.530831
P0N66_RS09650	140993..141460	WP_275804806.1	DUF4079 family protein	y	9.39141e-05	1081	8.20488e-05	924	0.239954	0.107621
P0N66_RS03060	complement(241012..241332)	WP_013164234.1	MULTISPECIES: TusE/DsrC/DsvC family sulfur relay protein	y	0.00903734	7	0.0118727	10	0.238519	0.476581
P0N66_RS08590	128924..129667	WP_275804349.1	hypothetical protein	y	8.88862e-05	1101	0.000128682	735	0.233936	0.0893605
P0N66_RS05470	34338..35204	WP_275803061.1	cbb3-type cytochrome c oxidase subunit II	y	0.000460555	441	0.000347795	416	0.233542	0.235049
P0N66_RS11805	54758..55522	WP_275805657.1	tRNA pseudouridine(55) synthase TruB	y	8.62735e-06	1801	6.9023e-06	1679	0.232776	0.331589
P0N66_RS05920	complement(135678..137408)	WP_275803273.1	proline--tRNA ligase	y	0.00045931	442	0.000494976	331	0.230402	0.206709
P0N66_RS10865	complement(82142..82381)	WP_275805254.1	AbrB/MazE/SpoVT family DNA-binding domain-containing protein	y	0.00040624	483	0.000525583	310	0.230299	0.178327
P0N66_RS07910	complement(243567..245309)	WP_275804092.1	ATP-binding protein	y	1.03231e-05	1775	1.61967e-05	1531	0.228733	0.37106
P0N66_RS09430	complement(95230..98547)	WP_275804712.1	transglycosylase domain-containing protein	y	8.89792e-05	1099	8.11687e-05	928	0.227586	0.262043
P0N66_RS00090	complement(20217..21044)	WP_275801916.1	ABC transporter ATP-binding protein	y	1.62874e-05	1703	3.54594e-05	1284	0.227334	0.269135
P0N66_RS06820	8446..9480	WP_275803648.1	flagellar motor switch protein FliG	y	3.32959e-05	1507	3.30364e-05	1315	0.22616	0.407991
P0N66_RS00390	complement(87016..87777)	WP_275801976.1	hypothetical protein	y	6.97882e-05	1197	7.23587e-05	987	0.224154	0.519603
P0N66_RS12020	98881..99525	WP_275805735.1	HAD family hydrolase	y	5.26892e-05	1320	8.3796e-05	916	0.22406	0.473928
P0N66_RS02640	127977..129014	WP_275802444.1	hypothetical protein	y	7.17921e-05	1181	9.25012e-05	880	0.220242	0.338971
P0N66_RS02205	complement(35285..36118)	WP_275802336.1	glutathione synthase	y	1.07704e-05	1769	9.0496e-06	1646	0.220206	1
P0N66_RS07460	complement(144254..145111)	WP_275803905.1	DnaJ domain-containing protein	y	6.43648e-05	1240	5.44141e-05	1112	0.219242	0.414898
P0N66_RS07545	complement(170201..171823)	WP_275803939.1	EAL domain-containing protein	y	0.000181207	776	0.000169923	641	0.216787	0.307064
P0N66_RS01955	complement(445077..445799)	WP_275802265.1	carboxy-S-adenosyl-L-methionine synthase CmoA	y	2.86458e-05	1554	2.85544e-05	1366	0.215663	0.388513
P0N66_RS05775	99575..100372	WP_275803215.1	hydrogenase nickel incorporation protein HypB	y	4.14016e-05	1409	8.61346e-05	901	0.212538	0.558325
P0N66_RS10165	complement(76663..79761)	WP_275804976.1	efflux RND transporter permease subunit	y	3.81984e-05	1448	4.30579e-05	1197	0.21146	0.107224
P0N66_RS07950	253005..253703	WP_275804107.1	ribonuclease III	y	0.000108638	1010	0.000113737	785	0.211451	0.512505
P0N66_RS10265	complement(98439..99284)	WP_275805016.1	menaquinone biosynthesis protein	y	1.57619e-05	1709	2.90748e-05	1359	0.210861	0.0885507
P0N66_RS06520	complement(267118..269115)	WP_275803516.1	ChaN family lipoprotein	y	0.000124175	947	0.000111421	791	0.20875	0.049488
P0N66_RS09015	4666..5931	WP_275804536.1	efflux RND transporter periplasmic adaptor subunit	y	0.000165623	815	0.00019811	597	0.208286	0.0753952
P0N66_RS03285	288748..289503	WP_275802566.1	FlgO family outer membrane protein	y	3.80606e-05	1449	3.52643e-05	1288	0.207595	0.0843402
P0N66_RS07320	complement(113744..114505)	WP_275803852.1	sulfotransferase family 2 domain-containing protein	y	0.000115701	987	4.41211e-05	1190	0.20707	0.257348
P0N66_RS09135	complement(32836..33504)	WP_275804584.1	methylenetetrahydrofolate reductase C-terminal domain-containing protein	y	0.00158314	155	0.00155582	127	0.206086	0.137839
P0N66_RS02870	196242..197372	WP_275802487.1	DNA polymerase III subunit beta	y	0.000477458	431	0.000621227	273	0.205311	0.220994
P0N66_RS03670	complement(4149..4547)	WP_275802639.1	toxin TumE	y	3.55588e-05	1478	3.18942e-05	1326	0.205173	0.251948
P0N66_RS00455	102883..104274	WP_275801989.1	UDP-N-acetylmuramate--L-alanine ligase	y	1.89922e-05	1667	1.68335e-05	1522	0.200612	0.775018
P0N66_RS11530	complement(101599..101982)	WP_275805547.1	response regulator	y	0.00016927	803	0.000186448	614	0.198676	0.604088
P0N66_RS09220	50353..51342	WP_275804619.1	lytic murein transglycosylase	y	0.000692805	316	0.000655436	264	0.198398	0.26756
P0N66_RS00300	complement(66548..67909)	WP_275801958.1	bacteriohemerythrin	y	0.000147	874	0.000108542	805	0.197316	0.328607
P0N66_RS01850	408519..410924	WP_275802244.1	VWA domain-containing protein	y	9.50957e-06	1781	1.09869e-05	1607	0.197163	0.34685
P0N66_RS09960	32661..33719	WP_275804902.1	tRNA (adenosine(37)-N6)-threonylcarbamoyltransferase complex transferase subunit TsaD	y	3.93592e-05	1437	9.65425e-06	1629	0.193643	0.738845
P0N66_RS03580	353268..353876	WP_275802620.1	DUF6657 family protein	y	0.000382165	498	0.000755191	239	0.193473	0.239868
P0N66_RS06785	810..2873	WP_275803634.1	tetratricopeptide repeat protein	y	0.000106386	1020	2.00394e-05	1474	0.193315	0.0623292
P0N66_RS06370	235433..236470	WP_275803457.1	N-acetyl-gamma-glutamyl-phosphate reductase	y	0.000273743	616	0.000236714	539	0.192716	0.331177
P0N66_RS04310	complement(140010..141239)	WP_275802766.1	NADH:ubiquinone reductase (Na(+)-transporting) subunit F	y	3.38815e-05	1495	7.15946e-05	991	0.192155	0.391281
P0N66_RS04285	complement(135343..137250)	WP_275802761.1	response regulator	y	5.23766e-05	1327	3.81191e-05	1250	0.190639	0.0946177
P0N66_RS09325	75077..75433	WP_275804666.1	hypothetical protein	y	0.000235922	675	0.000100189	842	0.190411	0.527101
P0N66_RS10815	70617..72632	WP_275805234.1	hypothetical protein	y	5.96686e-05	1275	7.104e-05	992	0.186726	0.0830331
P0N66_RS00275	complement(61658..63055)	WP_275801953.1	ATP-binding protein	y	2.36945e-05	1607			0.186313	0.583363
P0N66_RS06210	199134..200054	WP_275803393.1	FAD-dependent oxidoreductase	y	0.000568416	373	0.0008192	223	0.185544	0.14545
P0N66_RS09695	complement(151615..153504)	WP_275804823.1	nucleoside-diphosphate sugar epimerase/dehydratase	y	0.000241391	659	0.00014222	691	0.182753	0.260362
P0N66_RS08655	complement(142716..143120)	WP_275804377.1	DUF2914 domain-containing protein	y	0.00096163	245	0.00148881	141	0.179401	0.245288
P0N66_RS02990	226568..229207	WP_275802511.1	CBS domain-containing protein	y	9.45707e-05	1076	7.49155e-05	970	0.179221	0.277127
P0N66_RS09760	complement(167745..169307)	WP_275804844.1	ATP-binding protein	y	0.000172136	796	0.000145979	685	0.17838	0.14905
P0N66_RS07985	263252..263887	WP_275804117.1	DUF2959 family protein	y	2.16813e-05	1633	4.85294e-05	1151	0.178068	0.539964
P0N66_RS10360	120062..121102	WP_275805055.1	molybdopterin-binding protein	y	0.000218646	703	0.000198737	596	0.177789	0.359453
P0N66_RS08925	complement(212596..212886)	WP_275804485.1	integration host factor subunit alpha	y	0.00160745	150	0.00187751	108	0.177437	0.192075
P0N66_RS00220	complement(49477..50403)	WP_275801942.1	signal peptide peptidase SppA	y	8.59076e-05	1117	5.16298e-05	1131	0.177041	0.658676
P0N66_RS03145	259764..260576	WP_275802539.1	ParA family protein	y	0.000497511	423	0.000436908	364	0.176783	0.382208
P0N66_RS06530	complement(270376..271023)	WP_275803520.1	adenylate kinase	y	0.00280448	76	0.00216589	89	0.176593	0.380562
P0N66_RS00340	complement(75804..77276)	WP_275801966.1	exodeoxyribonuclease III	y	4.19202e-06	1835	3.2577e-06	1739	0.176147	0.659898
P0N66_RS00430	95744..97369	WP_275801984.1	UDP-N-acetylmuramoyl-L-alanyl-D-glutamate--2,6-diaminopimelate ligase	y	4.33588e-05	1387	5.83115e-05	1081	0.175308	0.20309
P0N66_RS09010	3521..4441	WP_275804534.1	bifunctional DNA-formamidopyrimidine glycosylase/DNA-(apurinic or apyrimidinic site) lyase	y	0.000181038	777	0.000151815	671	0.172124	0.320077
P0N66_RS11450	82225..83193	WP_275805516.1	carbon-nitrogen hydrolase family protein	y	9.40833e-06	1785	1.92978e-05	1488	0.172023	0.416565
P0N66_RS10290	104933..105781	WP_275805029.1	putative beta-lysine N-acetyltransferase	y	2.67237e-05	1574	4.36594e-06	1721	0.16941	0.655734
P0N66_RS00450	101742..102878	WP_275801988.1	undecaprenyldiphospho-muramoylpentapeptide beta-N-acetylglucosaminyltransferase	y	0.00019695	741	0.00021383	577	0.168508	0.215993
P0N66_RS05790	103278..104363	WP_275803220.1	hydrogenase formation protein HypD	y	4.75368e-05	1361	5.53517e-05	1102	0.168506	0.523649
P0N66_RS09415	complement(90382..90903)	WP_275804705.1	chemotaxis protein CheW	y	0.00168205	141	0.00152047	132	0.166419	0.522379
P0N66_RS00825	complement(169193..169576)	WP_275802051.1	nucleotidyltransferase domain-containing protein	y	3.75934e-05	1455			0.164948	1
P0N66_RS04170	106848..107819	WP_275802737.1	thioredoxin-disulfide reductase	y	0.00013272	915	9.90469e-05	847	0.159358	0.425654
P0N66_RS05125	308754..308945	WP_275802923.1	4-oxalocrotonate tautomerase family protein	y	0.00221104	108	0.000703565	252	0.158774	0.796363
P0N66_RS00175	38283..38822	WP_275801933.1	CvpA family protein	y	7.06243e-05	1191	8.11919e-05	927	0.157859	0.611495
P0N66_RS05015	complement(280279..282045)	WP_275802901.1	PAS domain-containing sensor histidine kinase	y	6.7046e-06	1821	1.05049e-05	1614	0.154986	0.46322
P0N66_RS10470	144199..145083	WP_275805098.1	HD domain-containing protein	y	5.49723e-05	1309	6.49295e-05	1032	0.153192	0.533696
P0N66_RS08980	221877..223076	WP_275804508.1	FIST N-terminal domain-containing protein	y	0.000148088	868	0.000158726	656	0.151983	0.375605
P0N66_RS04045	complement(80731..81981)	WP_275802713.1	carboxynorspermidine decarboxylase	y	2.67164e-05	1575	2.42076e-05	1412	0.15021	0.539029
P0N66_RS07915	complement(245306..246718)	WP_275804094.1	sigma-54 dependent transcriptional regulator	y	5.18551e-05	1330	6.32469e-05	1040	0.148994	0.262071
P0N66_RS10065	complement(51953..52270)	WP_275804937.1	DUF1844 domain-containing protein	y	0.000117031	979	2.88498e-05	1364	0.14637	0.870957
P0N66_RS03610	complement(359147..360400)	WP_275802626.1	U32 family peptidase	y	1.61245e-05	1705	9.37603e-06	1641	0.145885	0.710719
P0N66_RS04000	70308..72995	WP_275802703.1	PEP/pyruvate-binding domain-containing protein	y	5.11348e-05	1335	4.8662e-05	1150	0.143518	0.128614
P0N66_RS06280	complement(212685..214565)	WP_275803420.1	anaerobic carbon-monoxide dehydrogenase catalytic subunit	y	0.000876953	260	0.0006027	281	0.142616	0.445231
P0N66_RS12235	complement(44029..44589)	WP_275805823.1	hypothetical protein	y	0.000271962	620	0.000137873	705	0.142469	0.651829
P0N66_RS02465	complement(87521..88015)	WP_275802409.1	2-amino-4-hydroxy-6-hydroxymethyldihydropteridine diphosphokinase	y	3.30358e-05	1510	1.45483e-05	1558	0.142426	0.382447
P0N66_RS08770	181965..183554	WP_275804419.1	hypothetical protein	y	0.000105262	1026	0.000135186	711	0.14068	0.619106
P0N66_RS03495	complement(337796..338827)	WP_275802604.1	rod shape-determining protein	y	0.00228687	103	0.00183866	112	0.140085	0.593425
P0N66_RS02315	54538..55827	WP_275802367.1	hypothetical protein	y	0.000419352	472	0.000323311	435	0.139863	0.179807
P0N66_RS12000	95587..96294	WP_275805726.1	acylneuraminate cytidylyltransferase family protein	y	0.000228564	688	0.000154075	666	0.138972	0.753926
P0N66_RS02540	102942..103382	WP_275802424.1	RNase adapter RapZ	y	0.000218305	706	0.000154608	664	0.137471	0.54328
P0N66_RS08160	16463..16891	WP_275804177.1	ribosome silencing factor	y	3.83021e-05	1447	2.40574e-05	1414	0.136368	0.504605
P0N66_RS04805	240331..242106	WP_275802859.1	UbiD family decarboxylase	y	0.000266092	629	0.000290858	470	0.135812	0.111804
P0N66_RS12660	1077..1790	WP_275805982.1	transposase	y	1.20785e-05	1755	2.17215e-05	1453	0.135335	0.66671
P0N66_RS07700	complement(199804..200175)	WP_275804001.1	helix-turn-helix transcriptional regulator	y	1.90707e-05	1665	1.96755e-05	1481	0.134709	1
P0N66_RS09425	complement(93493..95187)	WP_275804710.1	hypothetical protein	y	0.000636195	337	0.000507947	317	0.132504	0.35608
P0N66_RS04165	105661..106800	WP_275802736.1	magnesium/cobalt transporter CorA	y	2.75853e-05	1562	1.46126e-05	1555	0.131643	0.650171
P0N66_RS09170	38154..38966	WP_275804598.1	outer membrane protein assembly factor BamD	y	0.000331945	557	0.000486526	337	0.131636	0.288428
P0N66_RS07740	207250..207996	WP_275804019.1	C39 family peptidase	y	6.32238e-06	1824	8.25155e-06	1663	0.131435	0.557023
P0N66_RS10455	complement(140586..141926)	WP_275805093.1	class I SAM-dependent RNA methyltransferase	y	2.12165e-05	1638	1.08241e-05	1609	0.130723	0.594621
P0N66_RS03360	306236..308143	WP_275802581.1	response regulator	y	4.41634e-05	1383	4.32761e-05	1193	0.129937	0.637724
P0N66_RS09790	complement(174096..175064)	WP_275804850.1	GDP-L-fucose synthase	y	0.000198492	739	6.72109e-05	1015	0.126352	0.491427
P0N66_RS05990	150088..153279	WP_275803302.1	M1 family metallopeptidase	y	7.02279e-05	1193	4.12985e-05	1216	0.126299	0.291212
P0N66_RS09985	37484..37909	WP_275804907.1	hypothetical protein	y	5.76619e-05	1296	5.16579e-05	1129	0.125641	0.533545
P0N66_RS09685	complement(149040..150362)	WP_275804819.1	UDP-glucose/GDP-mannose dehydrogenase family protein	y	0.000260195	636	0.000318549	443	0.123726	0.247505
P0N66_RS11540	complement(103278..104372)	WP_275805551.1	redox-regulated ATPase YchF	y	0.000129264	930	0.000150624	676	0.122544	0.297989
P0N66_RS07235	complement(96508..97755)	WP_275803817.1	serine hydrolase domain-containing protein	y	6.91865e-06	1819	3.87589e-06	1729	0.121327	0.759549
P0N66_RS03840	34732..36030	WP_275802672.1	hypothetical protein	y	7.6794e-06	1811	1.62936e-05	1529	0.120896	0.641141
P0N66_RS06830	10543..11859	WP_275803652.1	FliI/YscN family ATPase	y	2.99411e-05	1541	2.25863e-05	1437	0.120667	0.61046
P0N66_RS01900	complement(428789..429664)	WP_275802254.1	deoxyribonuclease IV	y	8.33637e-05	1131	8.9601e-05	891	0.120496	0.553507
P0N66_RS00845	complement(171955..173019)	WP_275802055.1	nucleotidyltransferase family protein	y	0.000100642	1043	0.000103475	828	0.117945	0.626305
P0N66_RS11735	complement(37615..38505)	WP_275805630.1	DivIVA domain-containing protein	y	0.00217532	110	0.00145283	146	0.116152	0.353617
P0N66_RS03185	complement(267560..268054)	WP_275802546.1	GatB/YqeY domain-containing protein	y	0.000383068	496	0.00054501	300	0.114705	0.611164
P0N66_RS06750	complement(320696..321634)	WP_275803607.1	tRNA dihydrouridine synthase DusB	y	5.17774e-06	1829	8.95913e-06	1647	0.114584	0.761896
P0N66_RS02455	complement(86545..87192)	WP_275802407.1	fructose-6-phosphate aldolase	y	0.00321201	59	0.00323863	60	0.113984	0.35551
P0N66_RS04625	complement(198747..200942)	WP_275802826.1	ribonuclease R	y	0.000373857	506	0.000259291	506	0.109787	0.297767
P0N66_RS05395	complement(20978..21832)	WP_275803032.1	thiamine pyrophosphate-dependent enzyme	y	0.000106554	1019	0.000106862	815	0.108415	0.620591
P0N66_RS04565	complement(188432..189127)	WP_275802814.1	(d)CMP kinase	y	0.000530503	403	0.000634472	267	0.107619	0.668062
P0N66_RS08955	complement(218429..218674)	WP_275804498.1	sulfurtransferase TusA family protein	y	0.00116356	207	0.0014209	148	0.106356	0.85635
P0N66_RS02415	79134..79508	WP_275802397.1	helix-turn-helix domain-containing protein	y	2.37918e-05	1606			0.104457	1
P0N66_RS09610	134084..134872	WP_275804788.1	FliA/WhiG family RNA polymerase sigma factor	y	2.17179e-05	1631	1.55178e-05	1542	0.103295	0.833688
P0N66_RS04185	109587..110147	WP_275802740.1	DUF2796 domain-containing protein	y	0.000243519	655	0.000300137	459	0.10253	0.707422
P0N66_RS03860	complement(41240..43501)	WP_275802676.1	hypothetical protein	y	1.47369e-05	1727	1.46145e-05	1554	0.102116	0.710753
P0N66_RS12210	34917..37754	WP_275805815.1	excinuclease ABC subunit UvrA	y	7.00063e-05	1195	5.21167e-05	1123	0.101325	0.557396
P0N66_RS02305	50817..53462	WP_275802365.1	MMPL family transporter	y	0.000246145	652	0.000267642	497	0.100729	0.229597
P0N66_RS04405	complement(157808..158590)	WP_275802784.1	HNH endonuclease	y	2.26582e-05	1618	1.48607e-05	1550	0.100585	0.743481
P0N66_RS04665	complement(211933..213084)	WP_275802833.1	THUMP domain-containing protein	y	3.34966e-05	1505	2.78597e-05	1378	0.0999742	0.752926
P0N66_RS12360	10236..13640	WP_275805874.1	DEAD/DEAH box helicase family protein	y	8.55262e-06	1803	3.72203e-06	1733	0.0997968	0.796787
P0N66_RS03355	305741..306073	WP_275802580.1	hypothetical protein	y	0.000491401	426			0.0976405	0.697054
P0N66_RS05970	145485..145826	WP_275803292.1	hypothetical protein	y	0.000242973	657	0.000151543	672	0.0969992	0.510445
P0N66_RS07930	complement(249489..250205)	WP_275804102.1	3'-5' exonuclease	y	1.70009e-05	1692	1.45841e-05	1557	0.0968633	0.51103
P0N66_RS00865	complement(175957..177129)	WP_275802059.1	LegC family aminotransferase	y	4.62722e-05	1368	5.83811e-05	1080	0.0947027	0.620513
P0N66_RS06410	complement(243663..244619)	WP_275803474.1	methionyl-tRNA formyltransferase	y	0.000199805	737	0.000153567	667	0.093534	0.585335
P0N66_RS07815	complement(222462..224624)	WP_275804052.1	thioredoxin domain-containing protein	y	4.28815e-05	1390	4.84436e-05	1152	0.0915389	0.577875
P0N66_RS02730	complement(150443..153532)	WP_275802459.1	efflux RND transporter permease subunit	y	2.74964e-05	1564	3.95439e-05	1231	0.0867791	0.677485
P0N66_RS05980	146710..147657	WP_275803297.1	GGDEF domain-containing protein	y	0.000246731	651	0.000305467	454	0.0856829	0.64688
P0N66_RS06580	complement(281584..282996)	WP_275803539.1	sigma-54 dependent transcriptional regulator	y	0.000808491	276	0.000723534	246	0.0845938	0.533517
P0N66_RS02480	complement(89758..90663)	WP_275802412.1	diaminopimelate epimerase	y	0.000194385	745	0.000108364	809	0.0843568	0.560449
P0N66_RS10505	complement(3032..5338)	WP_275805116.1	type I DNA topoisomerase	y	0.000209073	719	0.000138345	703	0.0808654	0.490049
P0N66_RS07775	complement(215363..216166)	WP_275804035.1	DUF3786 domain-containing protein	y	9.79307e-05	1060	9.57816e-05	863	0.080379	0.692433
P0N66_RS10460	complement(141946..142461)	WP_275805094.1	3-isopropylmalate dehydratase small subunit	y	0.000380081	500	0.000501866	322	0.0771694	0.806
P0N66_RS08075	280369..281541	WP_275804154.1	iron-containing alcohol dehydrogenase	y	0.000317764	573	0.000246637	529	0.076797	0.647851
P0N66_RS03605	complement(356968..359145)	WP_275802625.1	M1 family aminopeptidase	y	3.62368e-05	1470	3.85041e-05	1245	0.0746522	0.560043
P0N66_RS06415	complement(244616..245197)	WP_275803476.1	peptide deformylase	y	0.00028406	604	0.000437899	363	0.0731311	0.761384
P0N66_RS06345	complement(232423..233352)	WP_275803449.1	ATP-binding protein	y	2.28116e-05	1615	6.25193e-06	1694	0.0730004	1
P0N66_RS11795	53374..53787	WP_275805652.1	30S ribosome-binding factor RbfA	y	0.00103573	225	0.00187424	109	0.072889	0.953925
P0N66_RS05080	296337..297875	WP_275802914.1	trimethylamine methyltransferase family protein	y	0.000542611	396	0.000556517	291	0.070076	0.790643
P0N66_RS12265	48849..50162	WP_275805835.1	dihydroorotase	y	0.000214816	712	0.000106022	818	0.0690088	0.771579
P0N66_RS04180	109094..109501	WP_275802739.1	single-stranded DNA-binding protein	y	0.00323225	58	0.00299294	64	0.0684824	0.62192
P0N66_RS04860	complement(250027..250311)	WP_275802870.1	hypothetical protein	y	0.000377835	502	0.000232175	548	0.0678973	0.849238
P0N66_RS04290	complement(137250..138035)	WP_275802762.1	transporter substrate-binding domain-containing protein	y	6.40243e-05	1244	6.47301e-05	1035	0.0647273	0.763588
P0N66_RS04005	73035..74168	WP_275802704.1	glutamate synthase	y	4.75385e-05	1360	2.62264e-05	1397	0.062407	0.431826
P0N66_RS10825	73213..73725	WP_275805238.1	hypothetical protein	y	0.00010052	1044	8.45539e-05	915	0.0617943	0.928941
P0N66_RS04735	complement(229013..230401)	WP_275802846.1	adenosylmethionine--8-amino-7-oxononanoate transaminase	y	7.09034e-05	1189	5.30892e-05	1118	0.0615849	0.669361
P0N66_RS10335	114100..115308	WP_275805045.1	bifunctional phosphopantothenoylcysteine decarboxylase/phosphopantothenate--cysteine ligase CoaBC	y	0.000235676	676	0.000328256	427	0.0613718	0.652926
P0N66_RS03370	complement(309216..311414)	WP_275802583.1	ATP-binding protein	y	3.99372e-05	1425	3.5599e-05	1279	0.058548	0.31163
P0N66_RS02525	100131..100877	WP_275802421.1	LPS export ABC transporter ATP-binding protein	y	0.000109336	1009	0.000126603	740	0.055829	0.755364
P0N66_RS02945	complement(218107..218775)	WP_275802503.1	shikimate kinase	y	2.734e-05	1568	2.8169e-05	1373	0.0556426	0.922065
P0N66_RS12250	complement(45816..46937)	WP_275805829.1	type IV pilus assembly protein PilM	y	0.000484935	429	0.000500968	325	0.0555153	0.605213
P0N66_RS04560	complement(187991..188341)	WP_275802813.1	PilZ domain-containing protein	y	0.000999828	232	0.00068317	258	0.0549002	0.873507
P0N66_RS00730	151992..152219	WP_013163653.1	MULTISPECIES: translation initiation factor IF-1	y	0.000665998	324	0.000185892	615	0.0517774	0.916476
P0N66_RS00870	177198..180014	WP_275802060.1	6-hydroxymethylpterin diphosphokinase MptE-like protein	y	0.000176988	784	0.000134175	716	0.0501399	0.702
P0N66_RS12215	38222..38746	WP_275805817.1	protein-export chaperone SecB	y	0.0005641	375	0.00053931	302	0.0500283	0.859584
P0N66_RS11380	complement(64879..65988)	WP_275805487.1	glutamine-hydrolyzing carbamoyl-phosphate synthase small subunit	y	0.000485798	428	0.000455614	349	0.0498905	0.758276
P0N66_RS11135	complement(6396..7469)	WP_275805394.1	3-isopropylmalate dehydrogenase	y	0.000340378	548	0.000382588	399	0.0463457	0.773317
P0N66_RS07565	174463..175935	WP_275803947.1	sensor domain-containing diguanylate cyclase	y	4.55299e-05	1377	4.69118e-05	1164	0.0449958	0.910232
P0N66_RS08725	complement(161244..161849)	WP_275804403.1	hydrogenase iron-sulfur subunit	y	0.0011608	208	0.00133403	158	0.0424452	0.884702
P0N66_RS01985	450447..451196	WP_275802271.1	YebC/PmpR family DNA-binding transcriptional regulator	y	2.24077e-05	1621	5.86406e-05	1076	0.041523	0.916001
P0N66_RS11315	42894..44462	WP_275805461.1	ribonuclease Y	y	0.000776593	290	0.000661623	263	0.0408111	0.834942
P0N66_RS10845	78332..79735	WP_275805246.1	sigma-54 dependent transcriptional regulator	y	2.87896e-05	1551	3.15342e-05	1330	0.0398326	0.829392
P0N66_RS07255	complement(100702..101784)	WP_275803825.1	glycosyltransferase family 9 protein	y	5.53453e-05	1307	2.67282e-05	1392	0.0385613	1
P0N66_RS02650	131179..134214	WP_275802446.1	type I restriction endonuclease subunit R	y	4.57744e-05	1374	2.61687e-05	1398	0.0383735	0.76468
P0N66_RS03435	324026..324331	WP_275802592.1	flagellar biosynthesis anti-sigma factor FlgM	y	0.000135128	912			0.0375061	0.932013
P0N66_RS10110	62919..63560	WP_275804955.1	hypothetical protein	y	0.00204851	117	0.00185252	111	0.0360103	0.911575
P0N66_RS08785	complement(185136..185489)	WP_275804425.1	PilZ domain-containing protein	y	0.00160263	151	0.00131317	159	0.0342093	0.809688
P0N66_RS07225	94065..94634	WP_275803814.1	response regulator	y	0.000286885	601	0.000255105	515	0.0337253	0.851634
P0N66_RS04015	75917..77992	WP_275802707.1	FAD-dependent oxidoreductase	y	6.38225e-05	1246	5.44491e-05	1110	0.0321074	0.876011
P0N66_RS05745	complement(92625..93740)	WP_275803175.1	aminoglycoside phosphotransferase family protein	y	8.95785e-06	1792	4.55195e-06	1720	0.0311063	0.920008
P0N66_RS01015	complement(221930..223003)	WP_275802089.1	KamA family radical SAM protein	y	3.16062e-05	1522	9.25302e-06	1643	0.0296998	0.863396
P0N66_RS04245	complement(124149..125114)	WP_275802753.1	tryptophan--tRNA ligase	y	0.000213413	713	6.10353e-05	1055	0.0289688	0.902083
P0N66_RS09275	63349..64329	WP_275804639.1	bifunctional riboflavin kinase/FAD synthetase	y	1.81213e-05	1679	2.005e-05	1473	0.0279517	0.907589
P0N66_RS02785	172668..174890	WP_275802470.1	BamA/TamA family outer membrane protein	y	1.86697e-05	1671	1.056e-05	1613	0.0263338	0.936913
P0N66_RS05520	43937..44299	WP_275803082.1	cupin domain-containing protein	y	8.39989e-05	1124	0.000200334	594	0.0260531	1
P0N66_RS07690	complement(199072..199404)	WP_275803997.1	hypothetical protein	y	1.94304e-05	1658	3.80872e-05	1251	0.0234733	1
P0N66_RS11460	83964..84581	WP_275805520.1	IMP cyclohydrolase	y	0.00206686	115	0.00203047	99	0.0234661	0.915978
P0N66_RS00475	107528..108694	WP_275801993.1	cell division protein FtsZ	y	0.000149359	865	9.70113e-05	857	0.0222378	0.919107
P0N66_RS01280	286178..287041	WP_275802140.1	3-deoxy-8-phosphooctulonate synthase	y	0.000247853	648	0.000117026	776	0.0214357	0.900476
P0N66_RS10095	57950..59356	WP_275804949.1	hypothetical protein	y	0.00146931	167	0.00140849	149	0.0199604	0.893945
P0N66_RS09250	complement(58463..59764)	WP_275804631.1	citrate synthase	y	0.00040234	484	0.000178114	628	0.0193138	0.86364
P0N66_RS05455		WP_275803055.1	glutamine synthetase III	y	0.00101915	229	0.000948006	200	0.0186605	0.805154
P0N66_RS00915	complement(195761..196507)	WP_275802069.1	methionine biosynthesis protein MetW	y	0.00030495	587	0.000248854	528	0.0149732	0.954175
P0N66_RS05535	45310..46293	WP_275803088.1	PA2778 family cysteine peptidase	y	9.16068e-06	1789	7.0612e-06	1677	0.0108142	0.977439
P0N66_RS00105	complement(23804..24325)	WP_275801919.1	hypothetical protein	y	0.000206472	725	0.000110734	794	0.010334	1
P0N66_RS03065	complement(241452..243125)	WP_275802523.1	L-aspartate oxidase	y	4.88364e-05	1348	2.49153e-05	1408	0.00706482	0.983233
P0N66_RS08815	complement(190349..191575)	WP_275804440.1	cysteine desulfurase NifS	y	0.000538623	400	0.000304872	455	0.00637436	0.922373
P0N66_RS11160	complement(10481..12637)	WP_275805401.1	DUF3365 domain-containing protein	y	6.38199e-06	1823	2.3481e-06	1747	0.00613419	0.989097
P0N66_RS10495	complement(149669..152137)	WP_275805108.1	ABC transporter substrate-binding protein	y	4.80968e-05	1355	4.22958e-05	1203	0.00534391	0.980154
P0N66_RS08070	complement(279538..280131)	WP_275804152.1	ribosome biogenesis factor YjgA	y	0.000372418	508	0.000392944	393	0.00521803	0.989217
P0N66_RS12310	complement(57623..57865)	WP_275805849.1	type II toxin-antitoxin system Phd/YefM family antitoxin	y	4.20175e-05	1400	3.15572e-05	1328	0.00200415	0.993111
P0N66_RS04250	complement(125455..127374)	WP_275802754.1	molecular chaperone DnaK	y	0.00197492	119	0.00205602	97	0.00195217	0.971562
P0N66_RS02535	102482..102949	WP_275802423.1	PTS sugar transporter subunit IIA	y	0.000216377	711	9.43611e-05	873	7.96318e-05	0.999711
P0N66_RS06130	181440..181862	WP_275803360.1	hypothetical protein	y	3.94312e-05	1434			0
P0N66_RS04880	254376..255113	WP_275802874.1	alpha/beta fold hydrolase	y	4.03172e-05	1418	2.77439e-05	1379	-0.00158024	0.995829
P0N66_RS10135	68129..71101	WP_275804965.1	hypothetical protein	y	4.37004e-05	1386	1.7032e-05	1518	-0.00272655	0.991372
P0N66_RS12230	complement(42368..44023)	WP_275805855.1	secretin and TonB N-terminal domain-containing protein	y	0.00152965	161	0.00127352	162	-0.00280333	0.977078
P0N66_RS10390	complement(127392..128423)	WP_275805069.1	aspartate-semialdehyde dehydrogenase	y	0.000867609	262	0.000317821	444	-0.00369549	0.985107
P0N66_RS12290	complement(52456..54939)	WP_275805841.1	IS1634 family transposase	y	1.78249e-05	1683	3.75943e-06	1731	-0.00380373	0.99056
P0N66_RS00740	152383..152751	WP_275802034.1	30S ribosomal protein S13	y	0.00627388	16	0.00390457	49	-0.00382519	0.990794
P0N66_RS04495	173440..174246	WP_275802800.1	shikimate dehydrogenase	y	0.000291794	599	0.000193895	604	-0.00633764	0.971108
P0N66_RS08685	complement(148976..150169)	WP_275804387.1	lipid-A-disaccharide synthase	y	8.12611e-05	1139	2.6761e-05	1391	-0.00879955	0.968527
P0N66_RS05885	127124..127810	WP_275803259.1	CBS and ACT domain-containing protein	y	0.00410498	34	0.00389179	51	-0.00940895	0.955981
P0N66_RS08165	16895..18601	WP_275804178.1	2,3-bisphosphoglycerate-independent phosphoglycerate mutase	y	9.79852e-05	1059	3.46598e-05	1297	-0.0118866	0.950008
P0N66_RS11710	complement(30474..30947)	WP_275805620.1	chemotaxis protein CheX	y	0.000652654	329	0.00053557	305	-0.0162916	0.937061
P0N66_RS04485	complement(171689..172228)	WP_275802798.1	RNA 2',3'-cyclic phosphodiesterase	y	4.19623e-05	1402	6.95255e-05	1001	-0.016664	0.957023
P0N66_RS00215	complement(49176..49454)	WP_275801941.1	HU family DNA-binding protein	y	0.00355735	44	0.00276722	71	-0.0167184	0.972595
P0N66_RS05925	complement(137543..138610)	WP_275803619.1	flavodoxin-dependent (E)-4-hydroxy-3-methylbut-2-enyl-diphosphate synthase	y	0.000123283	951	5.96638e-05	1067	-0.0172114	0.881522
P0N66_RS06240	complement(203373..204377)	WP_275803403.1	amidoligase family protein	y	1.90296e-05	1666	2.25392e-05	1438	-0.017375	0.940238
P0N66_RS06325	227019..227891	WP_275803440.1	HDOD domain-containing protein	y	5.45064e-05	1310	4.6623e-05	1167	-0.0189295	0.899802
P0N66_RS01600	complement(356277..357374)	WP_275802202.1	6-phosphofructokinase	y	0.000534226	401	0.00043535	366	-0.0198708	0.926692
P0N66_RS05915	complement(133481..135685)	WP_275803271.1	bifunctional (p)ppGpp synthetase/guanosine-3',5'-bis(diphosphate) 3'-pyrophosphohydrolase	y	7.68937e-05	1157	4.22641e-05	1204	-0.0202637	0.924212
P0N66_RS03960	61929..62732	WP_275802695.1	molybdate ABC transporter substrate-binding protein	y	0.000126723	937	0.000107732	811	-0.0237746	0.926647
P0N66_RS00980	complement(210927..211568)	WP_275802082.1	cytochrome b/b6 domain-containing protein	y	0.00107851	216	0.000537132	303	-0.0244942	1
P0N66_RS10090	57252..57872	WP_275804947.1	GTPase domain-containing protein	y	0.000845837	264	0.00042177	372	-0.024888	0.946036
P0N66_RS01385	complement(315042..316520)	WP_275802161.1	lysine--tRNA ligase	y	0.000471943	434	0.000468176	345	-0.0257463	0.883263
P0N66_RS08395	complement(81278..82798)	WP_275804269.1	Fic family protein	y	2.38654e-05	1605	1.75605e-05	1512	-0.0260272	0.918727
P0N66_RS10855		WP_275805250.1	transposase	y	2.16986e-05	1632	2.84862e-05	1367	-0.0274692	0.897977
P0N66_RS11420	75165..76976	WP_275805504.1	ABC transporter ATP-binding protein	y	1.55184e-05	1711	8.8521e-06	1648	-0.0277052	0.870498
P0N66_RS02400	74662..75336	WP_275802393.1	DUF4194 domain-containing protein	y	4.41161e-05	1384	1.89789e-05	1490	-0.0297664	0.872533
P0N66_RS05035	285733..287148	WP_275802905.1	DNA polymerase III subunit delta	y	2.04886e-05	1647	1.07118e-05	1610	-0.0327792	0.899585
P0N66_RS06385	complement(238618..238821)	WP_275803463.1	hypothetical protein	y	2.45233e-05	1595	2.35921e-05	1421	-0.0332274	0.951801
P0N66_RS02445	complement(85262..85954)	WP_275802405.1	16S rRNA (guanine(527)-N(7))-methyltransferase RsmG	y	3.5853e-05	1475	1.37509e-05	1574	-0.0348282	0.890462
P0N66_RS07605	complement(185057..185950)	WP_275803963.1	polyprenyl synthetase family protein	y	0.000108171	1012	6.49973e-05	1031	-0.0360475	0.847244
P0N66_RS00835	complement(170227..171237)	WP_275802053.1	NAD-dependent 4,6-dehydratase LegB	y	0.000212706	714	0.000274436	488	-0.0372705	0.862264
P0N66_RS01090	complement(238379..238825)	WP_275802104.1	response regulator	y	0.000421899	469	0.00051276	314	-0.0407887	0.756127
P0N66_RS10780	complement(62838..64268)	WP_275805220.1	nodulation protein NfeD	y	0.000304794	588	0.00028309	479	-0.0423279	0.820075
P0N66_RS07065	complement(58174..59469)	WP_275803751.1	radical SAM protein	y	7.54277e-05	1164	4.6243e-05	1171	-0.0431309	0.829256
P0N66_RS00335	74995..75675	WP_275801965.1	ABC-type transport auxiliary lipoprotein family protein	y	0.000445195	451	0.000496359	329	-0.0432758	0.754997
P0N66_RS10295	complement(105928..107556)	WP_275805031.1	protein phosphatase CheZ	y	9.48299e-05	1073	3.48095e-05	1295	-0.0435295	0.807724
P0N66_RS07400	131169..132002	WP_275803883.1	NAD(+)/NADH kinase	y	5.94991e-05	1277	4.36364e-05	1192	-0.0476537	0.80687
P0N66_RS03315	296762..298459	WP_275802572.1	DUF4080 domain-containing protein	y	1.28189e-05	1745	2.85896e-06	1741	-0.0490217	1
P0N66_RS04895	complement(257522..259159)	WP_275802877.1	ATP-binding cassette domain-containing protein	y	6.13884e-05	1263	6.50473e-05	1030	-0.0493441	0.838046
P0N66_RS09330	75438..76415	WP_275804668.1	P-loop NTPase	y	6.75871e-05	1214	2.95188e-05	1353	-0.0495315	0.884755
P0N66_RS01145	249269..250276	WP_275802115.1	RNA polymerase factor sigma-32	y	0.000104245	1030	7.94061e-05	945	-0.0519667	0.686761
P0N66_RS05050	290272..290805	WP_275802908.1	nucleotide-binding protein	y	0.00601181	19	0.00692765	28	-0.0522757	0.601565
P0N66_RS06350	complement(233372..233968)	WP_275803451.1	imidazoleglycerol-phosphate dehydratase HisB	y	0.000318997	569	0.000189714	609	-0.0530992	0.833783
P0N66_RS02230	39007..41277	WP_275802345.1	ATP-dependent DNA helicase	y	1.31784e-05	1744			-0.0533137	0.813932
P0N66_RS00860	complement(175318..175956)	WP_275802058.1	acetyltransferase	y	2.70965e-05	1569			-0.0567493	1
P0N66_RS04175	107816..108997	WP_275802738.1	spore photoproduct lyase family protein	y	1.58165e-05	1707	1.63941e-05	1527	-0.057301	0.843636
P0N66_RS03075	244024..244524	WP_275802525.1	hypothetical protein	y	0.000109675	1006	6.21756e-05	1050	-0.0583243	0.83551
P0N66_RS03140	258416..259573	WP_275802538.1	M20/M25/M40 family metallo-hydrolase	y	0.000201683	734	0.000150953	673	-0.0585904	0.642012
P0N66_RS08425	87554..87940	WP_275804281.1	YkgJ family cysteine cluster protein	y	0.000180776	779	0.000108804	804	-0.0589986	0.820048
P0N66_RS08620	135025..135972	WP_275804361.1	tRNA (adenosine(37)-N6)-dimethylallyltransferase MiaA	y	1.1699e-05	1760	7.77866e-06	1668	-0.0596032	0.806316
P0N66_RS10535	11384..13474	WP_275805125.1	bifunctional aldolase/short-chain dehydrogenase	y	0.000146675	877	0.000118274	773	-0.0600829	0.691696
P0N66_RS09670	complement(144688..146124)	WP_275804812.1	mannose-1-phosphate guanylyltransferase/mannose-6-phosphate isomerase	y	0.000546104	393	0.000258515	508	-0.0607023	0.729048
P0N66_RS10345	complement(115538..117127)	WP_275805049.1	aldehyde dehydrogenase family protein	y	8.13329e-05	1138	4.46188e-05	1183	-0.062376	0.767116
P0N66_RS06145	184568..185671	WP_275803366.1	3-dehydroquinate synthase	y	0.000344739	540	0.000294148	466	-0.0624189	0.686489
P0N66_RS01540	341891..342559	WP_275802190.1	riboflavin synthase	y	0.000623767	346	0.00055632	292	-0.0635061	0.781059
P0N66_RS00015	2573..2989	WP_275801901.1	alternative ribosome rescue aminoacyl-tRNA hydrolase ArfB	y	1.22753e-05	1749	1.06264e-05	1611	-0.0637048	0.527135
P0N66_RS00540	138891..140081	WP_275802002.1	elongation factor Tu	y	0.00806457	8	0.00758159	25	-0.0639286	0.597274
P0N66_RS08790	complement(185588..186238)	WP_275804428.1	hypothetical protein	y	0.000693138	315	0.000390059	396	-0.0652504	0.69997
P0N66_RS08795	complement(186255..186620)	WP_275804430.1	response regulator	y	0.00127142	191	0.00147528	145	-0.0654516	0.57469
P0N66_RS07795	complement(219375..220133)	WP_275804043.1	P-loop NTPase	y	0.000105896	1024	9.86269e-05	849	-0.0679555	0.775287
P0N66_RS06065	complement(166939..167814)	WP_275803333.1	23S rRNA (guanosine(2251)-2'-O)-methyltransferase RlmB	y	6.19409e-05	1259	3.64178e-05	1270	-0.0681496	0.756496
P0N66_RS04530	181745..183163	WP_275802807.1	protoporphyrinogen oxidase	y	0.000129161	931	7.33794e-05	979	-0.0688753	0.683075
P0N66_RS02775		WP_275802468.1	heavy metal translocating P-type ATPase	y	0.000259378	638	0.000181343	624	-0.069488	0.563268
P0N66_RS11115	1014..3380	WP_275805385.1	gluconeogenesis factor YvcK family protein	y	5.10886e-05	1336	5.39232e-05	1113	-0.0694909	0.747589
P0N66_RS00600	136175..136648	WP_275802011.1	30S ribosomal protein S7	y	0.00294211	68	0.00192495	107	-0.0695696	0.830384
P0N66_RS03110	250510..251145	WP_275802532.1	AAA family ATPase	y	5.69991e-05	1302	8.06164e-05	933	-0.0705519	0.813867
P0N66_RS05985	147734..150043	WP_275803300.1	lytic transglycosylase domain-containing protein	y	4.4232e-05	1382	2.90433e-05	1360	-0.0717878	0.811719
P0N66_RS02190	29592..31733	WP_275802333.1	Rne/Rng family ribonuclease	y	0.000238719	666	0.000236441	541	-0.0726628	0.351859
P0N66_RS07760	complement(211450..214023)	WP_275804028.1	ATP-dependent helicase HrpB	y	1.5104e-05	1719	1.52483e-05	1546	-0.0735602	0.806107
P0N66_RS01210	264917..266293	WP_275802128.1	M23 family metallopeptidase	y	0.000293454	597	0.000213719	578	-0.0735836	0.435828
P0N66_RS08480	104436..104780	WP_275804304.1	TraR/DksA C4-type zinc finger protein	y	2.43556e-05	1598	2.07964e-05	1465	-0.0739408	0.72572
P0N66_RS07745	207965..209449	WP_275804021.1	RimK family protein	y	1.54896e-05	1712	1.97763e-05	1479	-0.0739632	0.754444
P0N66_RS03445	complement(325425..326726)	WP_275802594.1	histidinol dehydrogenase	y	0.000767967	294	0.000528231	309	-0.0741014	0.597079
P0N66_RS00955	complement(205364..207289)	WP_275802077.1	molybdopterin biosynthesis protein	y	0.000454759	444	0.000372022	409	-0.0748916	0.385494
P0N66_RS05090	298929..300191	WP_275802916.1	class I SAM-dependent methyltransferase	y	0.000191042	752	9.47275e-05	870	-0.0752258	0.679555
P0N66_RS10540	complement(13963..14418)	WP_275805127.1	SH3 domain-containing protein	y	0.00144716	171	0.000787766	231	-0.0771294	0.772884
P0N66_RS01405	319813..320415	WP_275802164.1	ATP-dependent Clp endopeptidase proteolytic subunit ClpP	y	0.000346371	538	0.000225413	558	-0.078135	0.722423
P0N66_RS11510	97018..99066	WP_275805539.1	RNB domain-containing ribonuclease	y	1.08482e-05	1768	8.46241e-06	1656	-0.0784683	0.686837
P0N66_RS11495	complement(93499..94986)	WP_275805533.1	glutamate--tRNA ligase	y	0.000349759	530	0.000251675	522	-0.0788093	0.545494
P0N66_RS10080	55139..56614	WP_275804943.1	cysteine--tRNA ligase	y	7.97179e-05	1144	3.43138e-05	1299	-0.0804114	0.810136
P0N66_RS10160	76130..76537	WP_275804974.1	M67 family metallopeptidase	y	0.000153813	850	7.66159e-05	959	-0.0805297	0.909152
P0N66_RS11295	complement(40520..41287)	WP_275805455.1	TIGR04219 family outer membrane beta-barrel protein	y	0.000650714	330	0.000501337	324	-0.0816464	0.784468
P0N66_RS03220	complement(275452..276027)	WP_275802553.1	type I restriction enzyme HsdR N-terminal domain-containing protein	y	0.000117451	977	5.55955e-05	1101	-0.0822659	0.895595
P0N66_RS07710	200682..203924	WP_275804005.1	HsdR family type I site-specific deoxyribonuclease	y	1.14688e-05	1762	4.77348e-06	1716	-0.0828117	0.776696
P0N66_RS01085	complement(236814..238376)	WP_275802103.1	hybrid sensor histidine kinase/response regulator	y	0.000270254	622	0.000142549	689	-0.0832791	0.645922
P0N66_RS01120	245009..245227	WP_275802110.1	RNA polymerase II-associated protein	y	9.05103e-05	1094			-0.0852518	0.636684
P0N66_RS03050	239703..240635	WP_275802522.1	carbohydrate kinase family protein	y	0.000630497	340	0.000268359	496	-0.0855055	0.727459
P0N66_RS05005	complement(279119..279838)	WP_275802899.1	histidine kinase dimerization/phospho-acceptor domain-containing protein	y	2.8601e-05	1555	2.23748e-05	1441	-0.086942	1
P0N66_RS07295	108913..109821	WP_275803841.1	sulfotransferase	y	2.88967e-05	1549	5.5233e-05	1104	-0.0869498	0.832562
P0N66_RS10355	119319..119909	WP_275805053.1	FmdE family protein	y	0.000227509	689	0.000150822	675	-0.0870748	0.467488
P0N66_RS02005	453620..454468	WP_275802274.1	3-methyl-2-oxobutanoate hydroxymethyltransferase	y	7.79384e-05	1155	4.30963e-05	1196	-0.0881147	0.74789
P0N66_RS10905	complement(87702..88754)	WP_275805271.1	4Fe-4S binding protein	y	1.66673e-05	1698	3.01228e-05	1342	-0.0887906	0.679196
P0N66_RS09615	134997..135380	WP_275804790.1	response regulator	y	0.00135511	184	0.00136557	153	-0.0891237	0.545224
P0N66_RS06110	177100..178464	WP_275803352.1	HD domain-containing phosphohydrolase	y	2.2091e-05	1624	7.07436e-06	1676	-0.0895853	0.609473
P0N66_RS01070	233380..234654	WP_275802100.1	sugar phosphate nucleotidyltransferase	y	0.000272073	619	0.000252118	521	-0.0895872	0.679972
P0N66_RS07825	complement(225140..225799)	WP_275804056.1	HAD family hydrolase	y	3.47918e-05	1484	3.90249e-05	1239	-0.08987	0.683557
P0N66_RS00385	86222..86974	WP_275801975.1	hypothetical protein	y	0.000445429	450	0.000488771	336	-0.089891	0.737056
P0N66_RS01170	257668..258948	WP_275802120.1	phosphoribosylamine--glycine ligase	y	0.000321505	565	0.000217887	569	-0.0926895	0.70314
P0N66_RS10485	complement(147181..148557)	WP_275805104.1	ABC transporter permease	y	5.25722e-05	1322	4.00058e-05	1227	-0.0936027	0.566913
P0N66_RS09405	complement(88655..89134)	WP_275804701.1	chemotaxis protein CheD	y	9.86803e-05	1051	9.06799e-05	888	-0.0941672	0.648843
P0N66_RS03125	complement(253503..254390)	WP_275802535.1	FAD/NAD(P)-binding protein	y	8.14977e-05	1137	6.23632e-05	1046	-0.096827	0.626027
P0N66_RS11620	5774..6715	WP_275805583.1	diguanylate cyclase	y	5.32893e-05	1317	3.89951e-05	1240	-0.0973382	0.652349
P0N66_RS01065	232118..233383	WP_275802099.1	glucose-1-phosphate adenylyltransferase family protein	y	0.000101071	1042	0.000108166	810	-0.0974321	0.561406
P0N66_RS12610	3594..5207	WP_275805972.1	thio(seleno)oxazole modification radical SAM maturase SbtM	y	0.000334377	554	0.000171665	636	-0.101304	0.484182
P0N66_RS08460	98371..99624	WP_275804295.1	30S ribosomal protein S1	y	0.00034068	545	0.000219499	567	-0.102035	0.630048
P0N66_RS10990	complement(108953..109708)	WP_275805304.1	hypothetical protein	y	6.36502e-05	1248	4.64921e-05	1169	-0.103555	0.843561
P0N66_RS09145	complement(33939..34505)	WP_275804588.1	4Fe-4S dicluster domain-containing protein	y	0.000591715	362	0.00118764	172	-0.103739	0.610305
P0N66_RS01365	complement(306459..309989)	WP_275802157.1	transcription-repair coupling factor	y	1.21779e-05	1752	9.2513e-06	1644	-0.105307	0.603398
P0N66_RS01370	complement(309996..312584)	WP_275802158.1	outer membrane protein assembly factor BamA	y	6.7374e-05	1218	2.91844e-05	1357	-0.110031	0.555113
P0N66_RS01855	410961..413942	WP_275802245.1	ATP-binding protein	y	4.99984e-05	1344	4.47569e-05	1181	-0.1106	0.537235
P0N66_RS09510	112292..113296	WP_275804745.1	galactose-1-phosphate uridylyltransferase	y	0.000159316	831	0.000133959	717	-0.110649	0.588569
P0N66_RS03175	complement(265543..266655)	WP_275802544.1	S-methyl-5-thioribose-1-phosphate isomerase	y	0.000155089	846	0.000128767	734	-0.110942	0.374405
P0N66_RS00355	complement(79000..81009)	WP_275801969.1	excinuclease ABC subunit UvrB	y	1.12397e-05	1764	4.42169e-05	1188	-0.111028	0.674645
P0N66_RS02930	complement(214047..215051)	WP_275802500.1	type I glyceraldehyde-3-phosphate dehydrogenase	y	0.00125975	194	0.00083688	216	-0.111262	0.548821
P0N66_RS02010	454548..455312	WP_275802275.1	MotA/TolQ/ExbB proton channel family protein	y	9.63225e-05	1066	3.74094e-05	1260	-0.112072	0.636384
P0N66_RS09080	complement(20566..21702)	WP_275804560.1	phospholipase D-like domain-containing protein	y	1.00679e-05	1776			-0.112436	0.607464
P0N66_RS11300	41599..41859	WP_275805457.1	DUF904 domain-containing protein	y	0.000975678	241	0.000607056	277	-0.114067	0.424659
P0N66_RS01035	complement(224817..225902)	WP_275802093.1	LptF/LptG family permease	y	1.92928e-05	1662	1.47254e-05	1552	-0.114876	0.663119
P0N66_RS08080	281554..282762	WP_275804156.1	DegT/DnrJ/EryC1/StrS family aminotransferase	y	0.00050568	420	0.000493836	333	-0.116358	0.441888
P0N66_RS08435	88434..88826	WP_275804285.1	hypothetical protein	y	9.87713e-05	1050	4.78097e-05	1156	-0.116446	0.84584
P0N66_RS08525	111326..113026	WP_275804322.1	biosynthetic-type acetolactate synthase large subunit	y	0.00171357	135	0.00147787	144	-0.118443	0.401666
P0N66_RS11475	85830..87209	WP_275805525.1	HAMP domain-containing sensor histidine kinase	y	0.00018206	774	0.000139739	697	-0.118905	0.526711
P0N66_RS07585	complement(178891..181080)	WP_275803955.1	alpha-glucan family phosphorylase	y	0.000147483	869	0.000116956	777	-0.118979	0.389177
P0N66_RS03085	complement(244813..245007)	WP_275802527.1	CooT family nickel-binding protein	y	0.000337886	550	0.000411825	379	-0.119659	0.88521
P0N66_RS00210	48472..49089	WP_275801940.1	L-threonylcarbamoyladenylate synthase	y	2.93964e-05	1544	2.37693e-05	1417	-0.120283	0.645033
P0N66_RS10340	115324..115524	WP_275805047.1	heavy metal-associated domain-containing protein	y	0.00247272	92	0.00209361	93	-0.120812	0.778353
P0N66_RS06550	complement(274367..276043)	WP_275803529.1	prephenate dehydratase domain-containing protein	y	0.000121781	960	0.000146535	682	-0.122392	0.454199
P0N66_RS09775	complement(170704..173535)	WP_275804847.1	glycosyltransferase	y	2.956e-05	1543	2.13025e-05	1460	-0.123693	0.526173
P0N66_RS12225	complement(40758..42353)	WP_275805821.1	type II and III secretion system protein	y	0.000505629	421	0.000428978	368	-0.125685	0.25838
P0N66_RS11340	49904..51250	WP_275805471.1	TrpB-like pyridoxal phosphate-dependent enzyme	y	0.000788993	284	0.00082354	222	-0.12778	0.442892
P0N66_RS00060	complement(12722..13564)	WP_275801910.1	precorrin-2 C(20)-methyltransferase	y	6.91845e-05	1201	3.68654e-05	1265	-0.12973	0.566537
P0N66_RS01825	complement(402775..403002)	WP_338140536.1	rubredoxin	y	0.000365379	517	0.000240496	533	-0.131194	0.741963
P0N66_RS04500	174481..175770	WP_275802801.1	3-phosphoshikimate 1-carboxyvinyltransferase	y	0.00032598	563	0.000224342	559	-0.134727	0.183774
P0N66_RS01285	287028..287660	WP_275802141.1	HAD hydrolase family protein	y	0.000155584	843	1.92583e-05	1489	-0.135251	0.715688
P0N66_RS02935	complement(215068..216891)	WP_275802501.1	glycogen/starch synthase	y	9.82616e-05	1057	7.45385e-05	974	-0.136666	0.219038
P0N66_RS04780	complement(236320..237615)	WP_275802854.1	glutamyl-tRNA reductase	y	0.000281433	607	0.000171309	638	-0.137182	0.670315
P0N66_RS11470	85285..85827	WP_275805524.1	bifunctional pyr operon transcriptional regulator/uracil phosphoribosyltransferase PyrR	y	0.000741425	303	0.000494438	332	-0.139817	0.449624
P0N66_RS06890	27180..27443	WP_275803676.1	30S ribosomal protein S16	y	0.00176468	129	0.0020118	102	-0.141979	0.57537
P0N66_RS07905	242427..243494	WP_275804089.1	polysaccharide deacetylase family protein	y	8.97753e-05	1097	3.77887e-05	1256	-0.142525	0.61876
P0N66_RS02735	complement(153532..154734)	WP_275802460.1	efflux RND transporter periplasmic adaptor subunit	y	0.000205053	729	0.000214174	576	-0.142546	0.215152
P0N66_RS00490	complement(111977..112945)	WP_275801996.1	YkgJ family cysteine cluster protein	y	0.000397498	489	0.000212593	581	-0.142985	0.26643
P0N66_RS10280	complement(101821..102933)	WP_275805024.1	aminofutalosine synthase MqnE	y	0.000159483	830	0.000118404	770	-0.144683	0.316173
P0N66_RS02020	456130..456723	WP_275802277.1	PilZ domain-containing protein	y	0.00013094	924	4.68399e-05	1166	-0.14474	0.462377
P0N66_RS11520	complement(99552..100106)	WP_275805543.1	orotate phosphoribosyltransferase	y	0.000384547	495	0.000323187	437	-0.145972	0.541182
P0N66_RS11110	<1..933	WP_275805383.1	malate dehydrogenase, partial	y	0.000710031	311	0.000587041	284	-0.150401	0.592595
P0N66_RS09875	complement(13775..15016)	WP_275804873.1	cofactor-independent phosphoglycerate mutase	y	0.000255673	640	0.000172333	635	-0.152817	0.293576
P0N66_RS11390	complement(67743..69737)	WP_275805492.1	hypothetical protein	y	1.0882e-05	1767	9.80252e-06	1623	-0.152842	0.514254
P0N66_RS12010	97066..97983	WP_275805731.1	phosphoglycerate dehydrogenase	y	0.000572407	370	0.000181285	625	-0.154069	0.519642
P0N66_RS04230	complement(119573..122197)	WP_275802750.1	ATP-dependent chaperone ClpB	y	0.000998818	235	0.000730031	244	-0.15438	0.0428073
P0N66_RS10835	75318..77018	WP_275805242.1	type II/IV secretion system protein	y	0.000172227	794	0.000164487	647	-0.15589	0.288821
P0N66_RS09155	complement(35728..37206)	WP_275804592.1	amidophosphoribosyltransferase	y	0.000114439	993	6.62811e-05	1022	-0.158309	0.491386
P0N66_RS01590	352801..353091	WP_275802200.1	HNH endonuclease	y	2.48274e-05	1592	1.37071e-05	1575	-0.160606	1
P0N66_RS10375	complement(124036..126219)	WP_275805062.1	molybdopterin-dependent oxidoreductase	y	0.000183329	769	0.000252976	519	-0.161278	0.360699
P0N66_RS04460	167802..168527	WP_275802794.1	C4-type zinc ribbon domain-containing protein	y	0.00144327	172	0.000937727	204	-0.163401	0.553085
P0N66_RS08170	18833..20224	WP_275804180.1	threonine synthase	y	0.000220446	700	0.00010854	806	-0.164099	0.388912
P0N66_RS04655	complement(208354..209796)	WP_275802831.1	trimethylamine methyltransferase family protein	y	6.41569e-05	1242	5.20181e-05	1125	-0.165323	0.401366
P0N66_RS05975	145823..146713	WP_275803295.1	HDOD domain-containing protein	y	6.48518e-05	1233	6.1396e-05	1052	-0.165351	0.459936
P0N66_RS12345	2695..5592	WP_275805868.1	SNF2-related protein	y	4.54186e-05	1378	4.88662e-05	1148	-0.166297	0.296916
P0N66_RS11320	44459..45670	WP_275805463.1	tyrosine--tRNA ligase	y	0.000312966	578	0.000310745	450	-0.166817	0.39
P0N66_RS09550	complement(121140..123065)	WP_275804763.1	aconitate hydratase	y	0.000638617	336	0.000617234	274	-0.167374	0.218821
P0N66_RS09950	complement(30681..31289)	WP_275804899.1	CBS domain-containing protein	y	0.000374571	505	0.000223394	562	-0.168721	0.557581
P0N66_RS07755	210686..211408	WP_275804026.1	N-formylglutamate amidohydrolase	y	4.07552e-06	1837	2.83923e-06	1742	-0.171607	0.59373
P0N66_RS08820	complement(191578..192411)	WP_275804442.1	Fe-S cluster assembly protein NifU	y	0.000644746	331	0.000492184	335	-0.171816	0.124041
P0N66_RS08765	complement(179431..181659)	WP_275804417.1	type IV-A pilus assembly ATPase PilB	y	0.000128278	933	0.000108467	807	-0.172336	0.312118
P0N66_RS07610	complement(186031..186261)	WP_275803965.1	exodeoxyribonuclease VII small subunit	y	0.000341303	543	0.000493099	334	-0.172686	0.0352136
P0N66_RS06045	164237..164743	WP_275803325.1	MucR family transcriptional regulator	y	0.00261011	87	0.00183542	113	-0.17311	0.690785
P0N66_RS12245	complement(45237..45806)	WP_275805827.1	PilN domain-containing protein	y	0.000799853	280	0.000547477	298	-0.173265	0.754765
P0N66_RS11900	80956..81192	WP_275805694.1	AbrB/MazE/SpoVT family DNA-binding domain-containing protein	y	0.000547336	391	0.000119518	767	-0.173636	0.566512
P0N66_RS00330	73968..74918	WP_275801964.1	MlaD family protein	y	0.000265129	632	0.000294362	465	-0.174576	0.462151
P0N66_RS09910	complement(21613..24057)	WP_275804887.1	phosphoenolpyruvate synthase	y	0.0037864	41	0.00249695	77	-0.175551	0.300605
P0N66_RS08390	79989..80987	WP_275804267.1	methyltransferase	y	7.93446e-05	1147	3.15505e-05	1329	-0.177446	0.330469
P0N66_RS11505	complement(95879..96811)	WP_275805537.1	GTPase Era	y	9.25917e-05	1086	7.71629e-05	953	-0.178753	0.436735
P0N66_RS12110	16874..17686	WP_275805776.1	hypothetical protein	y	6.47269e-05	1236	4.96327e-05	1143	-0.179014	0.273171
P0N66_RS10350	117323..118834	WP_275805051.1	sigma 54-interacting transcriptional regulator	y	7.19895e-05	1179	2.17646e-05	1452	-0.179528	0.342399
P0N66_RS04750	complement(231218..232651)	WP_275802849.1	tRNA uridine-5-carboxymethylaminomethyl(34) synthesis GTPase MnmE	y	4.83171e-05	1354	2.70103e-05	1388	-0.180615	0.371165
P0N66_RS05060	292106..292666	WP_275802910.1	MarR family transcriptional regulator	y	2.89333e-05	1548	2.05871e-05	1468	-0.180785	0.75711
P0N66_RS01390	complement(316806..317888)	WP_275802162.1	hypothetical protein	y	0.000720053	307	0.000396258	391	-0.182334	0.420585
P0N66_RS10200	83716..85500	WP_275804990.1	arsenical pump-driving ATPase	y	0.000115097	989	5.47353e-05	1109	-0.182647	0.377772
P0N66_RS09340	78317..78955	WP_275804672.1	tetratricopeptide repeat protein	y	0.00177225	127	0.000988886	194	-0.184637	0.313932
P0N66_RS07020	complement(50580..50975)	WP_275803731.1	30S ribosomal protein S6	y	0.00225926	105	0.000985081	195	-0.18718	0.3168
P0N66_RS08575	complement(126470..127126)	WP_275804342.1	site-2 protease family protein	y	0.000126542	938	7.24929e-05	985	-0.188144	0.449622
P0N66_RS02240	42295..43365	WP_275802348.1	divergent polysaccharide deacetylase family protein	y	2.03074e-05	1649	1.81606e-05	1501	-0.188303	0.321057
P0N66_RS06840	12320..12805	WP_275803656.1	MgtE protein	y	3.62198e-05	1472	2.5485e-05	1403	-0.188351	0.377437
P0N66_RS05840	complement(115623..117575)	WP_275803242.1	methyl-accepting chemotaxis protein	y	0.000290615	600	0.000174681	633	-0.189896	0.354216
P0N66_RS10120	64556..65425	WP_275804959.1	OmpA family protein	y	0.00138678	178	0.000941951	202	-0.189995	0.278496
P0N66_RS05995	153634..154197	WP_275803304.1	elongation factor P	y	0.000824015	273	0.000602306	282	-0.190569	0.468588
P0N66_RS06755	complement(321627..323615)	WP_275803609.1	transketolase	y	0.000829982	270	0.000642754	266	-0.190747	0.348514
P0N66_RS03080	complement(244549..244800)	WP_275802526.1	hypothetical protein	y	0.0025822	88	0.00134993	157	-0.191883	0.611062
P0N66_RS08085	complement(282746..283525)	WP_275804158.1	class I SAM-dependent methyltransferase	y	1.79357e-05	1682	1.45467e-05	1559	-0.192105	0.222432
P0N66_RS08870	complement(201113..202969)	WP_275804462.1	excinuclease ABC subunit UvrC	y	4.57318e-05	1376	3.39277e-05	1303	-0.192261	0.410549
P0N66_RS06430		WP_275803482.1	tRNA lysidine(34) synthetase TilS	y	3.47946e-05	1483	3.02984e-05	1339	-0.195478	0.604957
P0N66_RS06660	complement(298859..299719)	WP_275803573.1	thioredoxin domain-containing protein	y	0.00131401	186	0.000753033	240	-0.196643	0.11586
P0N66_RS00875	complement(180055..181293)	WP_275802061.1	Fic family protein	y	1.96335e-05	1655	9.65002e-06	1630	-0.197678	0.710965
P0N66_RS06215	200086..200571	WP_275803395.1	tRNA adenosine(34) deaminase TadA	y	2.15119e-05	1635	6.8395e-06	1680	-0.197976	1
P0N66_RS08920	complement(211232..212311)	WP_275804483.1	UDP-3-O-(3-hydroxymyristoyl)glucosamine N-acyltransferase	y	0.000365785	516	0.000171085	639	-0.198534	0.348392
P0N66_RS10170	complement(79758..80939)	WP_275804978.1	efflux RND transporter periplasmic adaptor subunit	y	0.000116934	980	9.56487e-05	864	-0.199766	0.61599
P0N66_RS02545	103489..104919	WP_275802425.1	FAD-linked oxidase C-terminal domain-containing protein	y	6.59831e-05	1224	6.28854e-05	1043	-0.199805	0.45155
P0N66_RS12570	5221..7605	WP_275805955.1	type I restriction endonuclease subunit R	y	1.56112e-05	1710	5.55072e-06	1707	-0.200981	0.220247
P0N66_RS07535	complement(166953..168734)	WP_275803934.1	EAL domain-containing protein	y	4.05254e-05	1417	2.58723e-05	1401	-0.201745	0.39061
P0N66_RS01355	complement(304513..305442)	WP_275802155.1	helix-turn-helix domain-containing protein	y	0.000377677	503	0.000207746	588	-0.202835	0.275718
P0N66_RS08605		WP_275804355.1	23S rRNA (adenine(2503)-C(2))-methyltransferase RlmN	y	1.69592e-05	1694	7.0393e-06	1678	-0.205839	0.27833
P0N66_RS04490	172485..173204	WP_275802799.1	type I 3-dehydroquinate dehydratase	y	0.000113684	996	8.34269e-05	919	-0.207576	0.555944
P0N66_RS05850	118282..119001	WP_275803246.1	SIMPL domain-containing protein	y	0.000303857	589	0.000205933	591	-0.208457	0.40267
P0N66_RS09870	complement(13338..13775)	WP_275804872.1	thioesterase family protein	y	0.000346993	535	0.000321841	438	-0.208578	0.567065
P0N66_RS12680	3675..4019	WP_275805990.1	DUF86 domain-containing protein	y	0.000772898	293	0.000409532	385	-0.209506	0.285058
P0N66_RS07850	complement(229886..230620)	WP_275804067.1	isoprenyl transferase	y	0.000251192	645	4.59577e-05	1173	-0.210239	0.554894
P0N66_RS07150	76622..77473	WP_275803784.1	beta-ketoacyl synthase chain length factor	y	8.88795e-05	1102	4.31369e-05	1194	-0.21032	0.214595
P0N66_RS00645	143298..143630	WP_275802018.1	50S ribosomal protein L22	y	0.00745213	10	0.00483231	41	-0.210995	0.218743
P0N66_RS03715	13106..13660	WP_275802648.1	hypothetical protein	y	0.000197129	740	0.000112735	790	-0.211372	0.301328
P0N66_RS02940		WP_275802502.1	chorismate synthase	y	0.000283962	605	0.000208911	586	-0.213965	0.279312
P0N66_RS00200	complement(45249..46808)	WP_275801938.1	glutamine-hydrolyzing GMP synthase	y	0.000713016	309	0.00044897	353	-0.214443	0.224162
P0N66_RS04855	complement(248448..249743)	WP_275802869.1	glutamate-1-semialdehyde 2,1-aminomutase	y	0.00170449	137	0.00121063	167	-0.216183	0.317937
P0N66_RS00935	complement(199210..200733)	WP_275802073.1	YifB family Mg chelatase-like AAA ATPase	y	0.00030827	582	0.000152977	669	-0.217186	0.0161845
P0N66_RS08040	272678..273619	WP_275804143.1	2-oxoacid:ferredoxin oxidoreductase subunit beta	y	6.59184e-05	1225	1.69502e-05	1519	-0.219029	0.444804
P0N66_RS07895	complement(240576..241154)	WP_275804085.1	peptidylprolyl isomerase	y	0.00104982	221	0.000794309	229	-0.219779	0.202052
P0N66_RS05045	287794..290094	WP_275802907.1	ATP-dependent Clp protease ATP-binding subunit ClpA	y	0.000320896	567	0.000223642	561	-0.21982	0.0844346
P0N66_RS09625	136480..138090	WP_275804794.1	YihY/virulence factor BrkB family protein	y	3.27269e-05	1512	2.78798e-05	1376	-0.220402	0.127044
P0N66_RS12815	complement(6485..8143)	WP_338140557.1	RNA polymerase sigma factor RpoD	y	0.000165223	816	0.000121573	761	-0.223885	0.497976
P0N66_RS10465	complement(142546..143832)	WP_275805096.1	3-isopropylmalate dehydratase large subunit	y	0.000585535	368	0.000430735	367	-0.224215	0.0785649
P0N66_RS04535	complement(183154..184518)	WP_275802808.1	chromosomal replication initiator protein DnaA	y	3.38607e-05	1496	7.19603e-06	1673	-0.224317	0.0759305
P0N66_RS08290	complement(48163..49608)	WP_275804229.1	replication-associated recombination protein A	y	4.42371e-05	1381	2.28476e-05	1433	-0.225448	0.170552
P0N66_RS06775	complement(328510..329706)	WP_275803617.1	ATP-binding protein	y	1.21092e-05	1754	9.68685e-06	1626	-0.225923	0.404596
P0N66_RS04960	complement(269283..269792)	WP_275802890.1	Na+/H+ antiporter subunit E	y	1.95978e-05	1656	3.0679e-05	1336	-0.227679	0.282349
P0N66_RS03510	339616..341106	WP_275802606.1	UDP-N-acetylmuramate:L-alanyl-gamma-D-glutamyl-meso-diaminopimelate ligase	y	7.41943e-05	1170	4.7264e-05	1162	-0.227746	0.0659904
P0N66_RS10245	complement(93863..95950)	WP_275805008.1	hypothetical protein	y	4.28774e-05	1391	1.27545e-05	1588	-0.229433	0.137829
P0N66_RS10195	83324..83725	WP_275804988.1	arsenite efflux transporter metallochaperone ArsD	y	0.000331174	558	0.00058003	286	-0.229472	0.464905
P0N66_RS06695	307052..309301	WP_275803587.1	acetyl-CoA carboxylase carboxyl transferase subunit alpha/beta	y	0.000622723	347	0.000290745	471	-0.229612	0.0730292
P0N66_RS08710	complement(157390..159270)	WP_275804397.1	ATP-binding protein	y	6.59047e-05	1226	2.96207e-05	1348	-0.229771	0.252205
P0N66_RS05515	42112..43704	WP_275803080.1	HDOD domain-containing protein	y	4.23797e-05	1397	4.46587e-05	1182	-0.230197	0.484445
P0N66_RS00675	145861..146196	WP_275802024.1	50S ribosomal protein L24	y	0.00262747	85	0.00197541	103	-0.231723	0.395445
P0N66_RS05695	complement(80769..81920)	WP_275803153.1	M20/M25/M40 family metallo-hydrolase	y	3.51919e-05	1481	1.99484e-05	1475	-0.232228	0.272554
P0N66_RS01080	complement(235412..236668)	WP_275802102.1	tryptophan synthase subunit beta	y	0.000188744	758	0.000154516	665	-0.232934	0.296521
P0N66_RS04010	74129..75784	WP_275802706.1	glutamate synthase-related protein	y	0.000115038	990	8.50475e-05	911	-0.233428	0.270167
P0N66_RS07115	69511..70062	WP_275803770.1	hypothetical protein	y	0.000141266	891	0.000106886	814	-0.233723	0.807075
P0N66_RS10755	58807..59277	WP_275805212.1	hypothetical protein	y	0.000148686	866	0.000226406	556	-0.236181	0.606918
P0N66_RS02350	62707..63600	WP_275802377.1	Fic family protein	y	2.29905e-05	1613			-0.239089	0.101295
P0N66_RS01570	347726..348508	WP_275802196.1	histidinol-phosphatase HisJ family protein	y	1.18331e-05	1758			-0.239291	1
P0N66_RS05590	complement(56181..57647)	WP_275803110.1	asparagine synthase-related protein	y	0.000546411	392	0.000471567	343	-0.239823	0.00605046
P0N66_RS10570	complement(18368..20338)	WP_275805138.1	tRNA uridine-5-carboxymethylaminomethyl(34) synthesis enzyme MnmG	y	5.16392e-05	1331	3.70737e-05	1263	-0.241476	0.028901
P0N66_RS07625	188314..189813	WP_275803971.1	ATP-dependent protease ATPase subunit HslU	y	0.000399963	487	0.000323203	436	-0.242116	0.133182
P0N66_RS03150	260670..261548	WP_275802540.1	ParB/RepB/Spo0J family partition protein	y	0.000743113	302	0.000495775	330	-0.242363	0.192405
P0N66_RS02890	203575..204621	WP_275802491.1	selenide, water dikinase SelD	y	0.00017128	801	0.000106781	816	-0.243001	0.361217
P0N66_RS09385	complement(85420..86457)	WP_275804692.1	chemotaxis response regulator protein-glutamate methylesterase	y	0.00055655	384	0.00043604	365	-0.243385	0.207998
P0N66_RS06320	225188..227011	WP_275803438.1	EAL domain-containing protein	y	0.000218601	704	0.000124976	749	-0.244127	0.20113
P0N66_RS02770		WP_275802467.1	AMP-binding protein	y	0.000122088	957	6.67004e-05	1019	-0.244661	0.11254
P0N66_RS01905	complement(429936..433196)	WP_275802255.1	AAA family ATPase	y	1.99083e-05	1651	2.29215e-05	1430	-0.244924	0.491946
P0N66_RS06050	164784..165587	WP_275803327.1	glutamate racemase	y	6.73553e-05	1219	4.11237e-05	1219	-0.245314	0.455042
P0N66_RS06825	9473..10540	WP_275803650.1	FliH/SctL family protein	y	0.000108025	1013	3.82866e-05	1249	-0.246607	0.3185
P0N66_RS01910	complement(433924..435156)	WP_275802256.1	exonuclease SbcCD subunit D C-terminal domain-containing protein	y	7.28944e-05	1175	2.71998e-05	1384	-0.247595	0.274
P0N66_RS01185	260133..260978	WP_275802123.1	HDOD domain-containing protein	y	6.48148e-05	1235	5.09046e-05	1134	-0.248116	0.535376
P0N66_RS04440		WP_275802791.1	DNA recombination protein RmuC	y	5.2995e-05	1319	3.6127e-05	1273	-0.24826	0.251599
P0N66_RS00840	complement(171257..171958)	WP_275802054.1	acylneuraminate cytidylyltransferase family protein	y	6.45849e-05	1238	5.97649e-05	1065	-0.248794	0.138097
P0N66_RS01075	complement(234651..235415)	WP_275802101.1	tryptophan synthase subunit alpha	y	4.63967e-05	1366	2.92044e-05	1356	-0.249211	0.244782
P0N66_RS06075	complement(168419..168712)	WP_275803337.1	DUF370 domain-containing protein	y	0.000411318	481	0.000328894	426	-0.249939	0.611925
P0N66_RS06955	38608..40143	WP_275803703.1	Rne/Rng family ribonuclease	y	0.000218398	705	9.74065e-05	854	-0.250531	0.15765
P0N66_RS11625	6730..10815	WP_275805585.1	cache domain-containing protein	y	3.41197e-05	1493	3.57267e-05	1278	-0.251607	0.0142985
P0N66_RS09225	complement(51515..52708)	WP_275804621.1	efflux RND transporter periplasmic adaptor subunit	y	0.000154241	849	9.60409e-05	862	-0.25195	0.361853
P0N66_RS07500	152952..154139	WP_275803919.1	hypothetical protein	y	8.82974e-05	1105	5.04122e-05	1138	-0.25475	0.0753507
P0N66_RS00700	148231..148596	WP_275802029.1	50S ribosomal protein L18	y	0.00175667	130	0.00154142	131	-0.257139	0.153122
P0N66_RS09515	113327..113677	WP_275804747.1	response regulator	y	0.000131069	923	3.50862e-05	1290	-0.257324	0.737054
P0N66_RS05070	293640..295106	WP_275802912.1	trimethylamine methyltransferase family protein	y	0.000999416	233	0.000810821	225	-0.25776	0.0508398
P0N66_RS05420	25423..26460	WP_275803042.1	DUF1566 domain-containing protein	y	1.60261e-05	1706	2.35196e-05	1422	-0.25919	0.110874
P0N66_RS09840	7516..8568	WP_275804862.1	hemolysin family protein	y	4.59703e-05	1371	2.0305e-05	1470	-0.259225	0.450067
P0N66_RS01735	378422..378718	WP_275802223.1	integration host factor subunit alpha	y	0.0051184	25	0.00463343	42	-0.263267	0.583376
P0N66_RS09175	complement(39058..39603)	WP_275804600.1	epoxyqueuosine reductase QueH	y	4.5879e-05	1372	1.60429e-05	1533	-0.264707	0.461671
P0N66_RS06690	305629..307035	WP_275803585.1	biotin carboxylase N-terminal domain-containing protein	y	0.000234438	678	0.000137038	707	-0.26497	0.327949
P0N66_RS05725	87038..88516	WP_275803166.1	L-seryl-tRNA(Sec) selenium transferase	y	0.000333306	555	0.000198058	598	-0.267089	0.0966303
P0N66_RS07435	complement(139494..140831)	WP_275803897.1	sigma-70 family RNA polymerase sigma factor	y	0.000202179	733	5.97577e-05	1066	-0.272764	0.206761
P0N66_RS02045	complement(460985..461893)	WP_275802282.1	permease-like cell division protein FtsX	y	0.00016268	825	5.21288e-05	1122	-0.273185	0.0351527
P0N66_RS04325	complement(142616..143416)	WP_275802769.1	Na(+)-translocating NADH-quinone reductase subunit C	y	5.15278e-05	1332	2.82168e-05	1372	-0.274625	0.38647
P0N66_RS07060	complement(57018..58172)	WP_275803749.1	beta-ketoacyl-ACP synthase III	y	0.000152727	854	0.000113604	786	-0.275501	0.256719
P0N66_RS02065	complement(1083..3437)	WP_275802293.1	OmcA/MtrC family decaheme c-type cytochrome	y	0.00329175	56	0.00227093	84	-0.275823	0.137
P0N66_RS12385	15910..16410	WP_275805883.1	nucleotidyltransferase domain-containing protein	y	4.6213e-05	1369	2.27053e-05	1435	-0.27599	0.404117
P0N66_RS06070	complement(167811..168422)	WP_275803335.1	guanylate kinase	y	3.14519e-05	1524	5.68653e-06	1705	-0.276753	1
P0N66_RS09190	complement(42214..45111)	WP_275804606.1	phosphoenolpyruvate carboxylase	y	0.000260184	637	0.000134303	715	-0.277483	0.017996
P0N66_RS00485	110475..111932	WP_275801995.1	ATP-binding protein	y	2.53243e-05	1586	2.5335e-05	1406	-0.277741	0.180647
P0N66_RS11570	complement(110129..111049)	WP_275805563.1	50S ribosomal protein L11 methyltransferase	y	0.000106211	1022	9.46484e-05	872	-0.27809	0.504664
P0N66_RS07880	complement(234410..236182)	WP_275804079.1	M3 family oligoendopeptidase	y	0.000151089	859	7.09246e-05	994	-0.279111	0.199627
P0N66_RS03005	232928..233926	WP_275802514.1	YhdH/YhfP family quinone oxidoreductase	y	0.000265636	630	0.000134519	713	-0.280951	0.0463244
P0N66_RS05940	139514..140014	WP_275803280.1	ferritin	y	0.000765348	295	0.000370861	411	-0.282374	0.300293
P0N66_RS09690	complement(150463..151488)	WP_275804821.1	UDP-glucose 4-epimerase GalE	y	0.00018094	778	0.000158103	657	-0.283023	0.143936
P0N66_RS06275	210718..212625	WP_275803418.1	selenocysteine-specific translation elongation factor	y	0.000207989	722	9.27058e-05	879	-0.28339	0.058482
P0N66_RS05740	complement(91223..92575)	WP_275803173.1	DUF945 family protein	y	1.40309e-05	1737			-0.283745	0.246311
P0N66_RS10510	complement(5374..6498)	WP_275805118.1	DNA-processing protein DprA	y	5.22353e-05	1328	3.94451e-05	1233	-0.284175	0.267276
P0N66_RS01305	complement(290839..294750)	WP_275802145.1	DEAD/DEAH box helicase	y	8.97089e-06	1791	3.96087e-06	1727	-0.284867	0.614343
P0N66_RS04680	214911..216044	WP_275802836.1	MamK family actin-like protein	y	0.00267459	83	0.00202172	100	-0.286899	0.130837
P0N66_RS09805	complement(176023..177132)	WP_275804853.1	GDP-mannose 4,6-dehydratase	y	0.000198833	738	7.46407e-05	973	-0.287507	0.263778
P0N66_RS07840	complement(227782..228981)	WP_275804063.1	1-deoxy-D-xylulose-5-phosphate reductoisomerase	y	6.80818e-05	1210	8.00232e-05	940	-0.287626	0.233322
P0N66_RS01960	complement(445819..446256)	WP_275802266.1	ribosome assembly RNA-binding protein YhbY	y	0.000430576	462	0.000110415	795	-0.288486	0.513901
P0N66_RS10320	complement(111705..112526)	WP_275805039.1	TatD family hydrolase	y	0.00010519	1027	9.46539e-05	871	-0.289157	0.181928
P0N66_RS03160	262478..263404	WP_275802541.1	dihydroorotate dehydrogenase	y	0.000232877	681	0.000209871	584	-0.291758	0.266949
P0N66_RS02040	complement(459768..460979)	WP_275802281.1	peptidoglycan DD-metalloendopeptidase family protein	y	0.000137289	906	9.5383e-05	866	-0.292863	0.266605
P0N66_RS08775	complement(183613..184545)	WP_275804421.1	AAA family ATPase	y	0.000451407	446	0.000397783	389	-0.293489	0.0205809
P0N66_RS09525	114485..116575	WP_275804752.1	glycine--tRNA ligase subunit beta	y	0.000216557	709	0.000182481	623	-0.293999	0.0605129
P0N66_RS01690	370197..370505	WP_275802217.1	YbaB/EbfC family nucleoid-associated protein	y	0.0015834	154	0.00110043	182	-0.294262	0.29291
P0N66_RS05910	133272..133460	WP_275803269.1	50S ribosomal protein L28	y	0.00328489	57	0.0023107	82	-0.295049	0.786996
P0N66_RS10525	complement(8347..10128)	WP_275805121.1	DNA primase	y	0.000140558	894	3.42833e-05	1300	-0.295786	0.32568
P0N66_RS12130	complement(19253..19657)	WP_275805784.1	hypothetical protein	y	0.000335166	552	0.000267472	498	-0.296601	0.15289
P0N66_RS07280	105477..106337	WP_275803835.1	sulfotransferase domain-containing protein	y	4.24614e-05	1396	2.60793e-05	1399	-0.298354	0.192842
P0N66_RS01610	358076..358678	WP_275802204.1	AmmeMemoRadiSam system protein A	y	0.000257225	639	0.000237834	536	-0.298821	0.373051
P0N66_RS04455	166903..167733	WP_275802793.1	Nif3-like dinuclear metal center hexameric protein	y	0.00019439	744	0.00012345	755	-0.298985	0.305218
P0N66_RS08270	complement(44568..44768)	WP_275804222.1	cold shock domain-containing protein	y	0.00599091	20	0.00524826	38	-0.29948	0.244478
P0N66_RS03270	complement(284809..286737)	WP_275802563.1	ASKHA domain-containing protein	y	2.25112e-05	1620	1.31664e-05	1583	-0.299895	0.478589
P0N66_RS00350	complement(78254..78961)	WP_275801968.1	lysophospholipid acyltransferase family protein	y	0.000122745	953	6.06473e-05	1059	-0.3002	0.0611303
P0N66_RS10300	complement(107726..108289)	WP_275805033.1	isochorismatase family protein	y	0.000638695	335	0.000441962	357	-0.30116	0.0382457
P0N66_RS10105	61775..62902	WP_275804953.1	response regulator	y	0.001009	230	0.000938668	203	-0.305973	0.068769
P0N66_RS05795	104497..105579	WP_275803222.1	hydrogenase expression/formation protein HypE	y	3.21708e-05	1516	3.89099e-05	1242	-0.30603	0.37413
P0N66_RS11090	131174..132991	WP_275805368.1	ATP-binding cassette domain-containing protein	y	1.53729e-05	1715	2.34911e-05	1423	-0.306271	0.157958
P0N66_RS08530	113036..113518	WP_275804324.1	acetolactate synthase small subunit	y	0.000963024	244	0.000438266	362	-0.306456	0.36078
P0N66_RS03995	68606..69940	WP_275802702.1	NADP-specific glutamate dehydrogenase	y	0.00146332	168	0.00113903	179	-0.30744	0.00669016
P0N66_RS09835	complement(5657..7267)	WP_275804861.1	leucyl aminopeptidase	y	0.000462255	440	0.00045427	351	-0.308052	0.108036
P0N66_RS05760	complement(94896..96119)	WP_275803209.1	SpoIIE family protein phosphatase	y	0.00026828	625	0.000214282	575	-0.309405	0.0948489
P0N66_RS05595	complement(57738..59567)	WP_275803112.1	flagellar assembly protein A	y	3.73876e-06	1839	2.8914e-06	1740	-0.309411	0.479521
P0N66_RS08020	complement(268197..270125)	WP_275804135.1	fumarate reductase/succinate dehydrogenase flavoprotein subunit	y	2.28628e-05	1614	1.96799e-05	1480	-0.310645	0.1731
P0N66_RS03340	complement(303674..304282)	WP_275802577.1	molybdenum cofactor guanylyltransferase	y	6.46304e-05	1237	7.19332e-05	988	-0.311337	0.341663
P0N66_RS02880	199884..202451	WP_275802489.1	DNA gyrase subunit A	y	0.000485869	427	0.000290389	472	-0.311424	0.125946
P0N66_RS09150	complement(34760..35731)	WP_275804590.1	KpsF/GutQ family sugar-phosphate isomerase	y	0.000123091	952	6.65188e-05	1020	-0.312047	0.0645474
P0N66_RS10735	54122..54463	WP_275805204.1	HPF/RaiA family ribosome-associated protein	y	0.00533585	23	0.0062369	32	-0.312166	0.185218
P0N66_RS04795	complement(239156..239899)	WP_275802857.1	PilZ domain-containing protein	y	6.40607e-05	1243	3.49215e-05	1292	-0.312944	0.327922
P0N66_RS02180	complement(26584..28281)	WP_275802329.1	dihydroxy-acid dehydratase	y	0.000759341	297	0.000341456	419	-0.313074	0.0703138
P0N66_RS09335	complement(76391..77884)	WP_275804670.1	cobyrinate a,c-diamide synthase	y	6.16884e-05	1260	3.70487e-05	1264	-0.314215	0.107645
P0N66_RS10830	73773..75290	WP_275805240.1	type IV pilus secretin PilQ	y	0.000103005	1033	7.68676e-05	956	-0.316165	0.0945479
P0N66_RS03655	2860..3261	WP_275802636.1	carboxymuconolactone decarboxylase family protein	y	0.00016316	821	0.00021743	570	-0.316642	0.307006
P0N66_RS05365	complement(14018..15451)	WP_275803020.1	mechanosensitive ion channel domain-containing protein	y	1.53269e-05	1716	1.82162e-05	1499	-0.318205	0.526311
P0N66_RS00975	complement(209941..210918)	WP_275802081.1	formate dehydrogenase accessory protein FdhE	y	0.000295356	595	0.000233842	546	-0.318416	0.0272034
P0N66_RS11165	complement(12769..14868)	WP_275805403.1	methyl-accepting chemotaxis protein	y	0.000239532	664	0.000127513	738	-0.318607	0.0255457
P0N66_RS00150	complement(32490..34343)	WP_275801928.1	TonB-dependent receptor	y	0.000432872	458	0.000374712	406	-0.319731	0.00502614
P0N66_RS08090	283743..284519	WP_275804161.1	3-deoxy-manno-octulosonate cytidylyltransferase	y	0.000183036	771	0.000197637	599	-0.320747	0.322854
P0N66_RS02235	41274..42293	WP_275802346.1	polyprenyl synthetase family protein	y	0.000136448	909	0.00010701	813	-0.322623	0.405767
P0N66_RS12060	complement(3405..3872)	WP_275805755.1	SsrA-binding protein SmpB	y	0.00027608	613	7.50136e-05	968	-0.323647	0.423583
P0N66_RS01525	339765..340235	WP_275802187.1	cytidine/deoxycytidylate deaminase family protein	y	0.000204568	730	4.45241e-05	1184	-0.323855	0.405322
P0N66_RS08455	97582..98190	WP_275804293.1	HAD family phosphatase	y	0.000158997	835	0.000125461	745	-0.324882	0.168936
P0N66_RS00185	complement(40449..42560)	WP_275801935.1	hypothetical protein	y	6.66737e-05	1222	2.20674e-05	1445	-0.326396	0.254176
P0N66_RS09350	80208..80774	WP_275804677.1	tetratricopeptide repeat protein	y	0.00103687	223	0.000765984	237	-0.327948	0.0687564
P0N66_RS00320	71862..72968	WP_275801962.1	ABC transporter permease	y	2.35717e-05	1608	1.39041e-05	1571	-0.32867	1
P0N66_RS08600	complement(130510..131610)	WP_275804353.1	nicotinate-nucleotide--dimethylbenzimidazole phosphoribosyltransferase	y	0.000378906	501	0.000112894	788	-0.330309	0.157014
P0N66_RS08465	99663..100847	WP_275804297.1	amino acid ABC transporter substrate-binding protein	y	7.44424e-06	1816			-0.330569	1
P0N66_RS01490	333469..334248	WP_275802180.1	electron transfer flavoprotein subunit beta/FixA family protein	y	0.000622348	348	0.000427093	369	-0.330736	0.159427
P0N66_RS05815	complement(110463..111185)	WP_275803231.1	hypothetical protein	y	4.00629e-05	1423	4.44131e-05	1185	-0.331278	0.0827259
P0N66_RS08875	complement(203196..203726)	WP_275804464.1	V4R domain-containing protein	y	0.000492172	425	0.00034607	418	-0.332469	0.246663
P0N66_RS03505	339414..339599	WP_275802605.1	hypothetical protein	y	0.000521461	410	0.000284731	478	-0.334498	0.0686723
P0N66_RS06245	complement(204462..205010)	WP_275803405.1	hypothetical protein	y	0.000345643	539	0.000222275	564	-0.334558	0.161732
P0N66_RS02790	175091..176323	WP_275802471.1	LL-diaminopimelate aminotransferase	y	0.000343992	541	0.000253957	518	-0.335247	0.135585
P0N66_RS02210	36165..37073	WP_275802338.1	hypothetical protein	y	6.63574e-05	1223	4.31348e-05	1195	-0.336142	0.273586
P0N66_RS01330	297643..298638	WP_275802150.1	GTP cyclohydrolase I FolE2	y	0.000414393	478	0.000186664	613	-0.337364	0.0832311
P0N66_RS05320	7755..8177	WP_275803002.1	secondary thiamine-phosphate synthase enzyme YjbQ	y	0.000239837	663	0.000409961	384	-0.340319	0.117249
P0N66_RS02985	225490..226518	WP_275802510.1	site-specific tyrosine recombinase XerD	y	9.44309e-06	1784	6.76297e-06	1682	-0.341756	0.0337079
P0N66_RS05680	complement(78266..79186)	WP_275803147.1	phosphate/phosphite/phosphonate ABC transporter substrate-binding protein	y	0.000162924	824	7.54718e-05	964	-0.342218	0.117102
P0N66_RS09730	complement(159253..161019)	WP_275804838.1	hypothetical protein	y	7.91758e-05	1148	0.00022693	555	-0.342989	0.0488501
P0N66_RS09905	20387..21484	WP_275804886.1	tetratricopeptide repeat protein	y	0.000662125	325	0.000418382	375	-0.344787	0.0541495
P0N66_RS07015	complement(50302..50541)	WP_275803729.1	30S ribosomal protein S18	y	0.000800782	279	0.000500026	326	-0.34485	0.589044
P0N66_RS10555	complement(15616..15999)	WP_275805132.1	PilZ domain-containing protein	y	8.16532e-05	1135	6.36041e-05	1039	-0.345051	0.0671822
P0N66_RS11375	complement(61575..64796)	WP_275805485.1	carbamoyl-phosphate synthase large subunit	y	0.000558713	381	0.000319489	441	-0.347015	0.0626694
P0N66_RS06390	complement(238925..239419)	WP_275803465.1	metal-dependent transcriptional regulator	y	0.000145562	882	2.70822e-05	1387	-0.348673	0.367412
P0N66_RS07465	complement(145108..146316)	WP_275803907.1	signal recognition particle-docking protein FtsY	y	0.000627321	345	0.000471021	344	-0.348677	0.182203
P0N66_RS05095	300298..301929	WP_275802917.1	asparagine synthase B	y	0.000430092	463	0.000410621	382	-0.351665	0.131175
P0N66_RS08905	complement(208739..209584)	WP_275804477.1	UDP-2,3-diacylglucosamine diphosphatase LpxI	y	0.00013713	907	6.98196e-05	1000	-0.352569	0.144551
P0N66_RS02530	100893..102389	WP_275802422.1	RNA polymerase factor sigma-54	y	8.8207e-05	1106	5.00276e-05	1141	-0.353376	0.00133726
P0N66_RS06255	207867..208220	WP_275803410.1	gamma-glutamylcyclotransferase family protein	y	3.04e-05	1535			-0.353815	1
P0N66_RS07325	complement(114562..115362)	WP_275803854.1	sulfotransferase family protein	y	0.000195267	743	4.76144e-05	1157	-0.355685	0.555588
P0N66_RS03165	263502..264185	WP_275802542.1	HAD family hydrolase	y	2.68619e-05	1572	5.16928e-05	1128	-0.356133	0.136576
P0N66_RS07800	220427..221596	WP_275804045.1	DUF1343 domain-containing protein	y	0.000106654	1018	9.479e-05	869	-0.356366	0.116439
P0N66_RS02495	complement(93148..94548)	WP_275802415.1	argininosuccinate lyase	y	0.000272437	618	0.000138864	700	-0.356615	0.0487587
P0N66_RS08910	complement(209568..210371)	WP_275804479.1	acyl-ACP--UDP-N-acetylglucosamine O-acyltransferase	y	0.000406641	482	0.000393903	392	-0.356836	0.0083031
P0N66_RS01155	251748..255788	WP_275802117.1	tetratricopeptide repeat protein	y	5.0871e-05	1339	2.96355e-05	1347	-0.358012	0.0611004
P0N66_RS02050	complement(461890..462588)	WP_275802283.1	ATP-binding cassette domain-containing protein	y	0.000156481	839	6.28165e-05	1044	-0.358218	0.234566
P0N66_RS05225	332763..333080	WP_275802956.1	HigA family addiction module antitoxin	y	4.00924e-05	1422	1.4443e-05	1561	-0.358311	0.444546
P0N66_RS07900	241324..242364	WP_275804087.1	glucosaminidase domain-containing protein	y	4.1335e-05	1410	2.47082e-05	1410	-0.358638	0.0855137
P0N66_RS00165	complement(36007..37299)	WP_275801931.1	phosphomethylpyrimidine synthase ThiC	y	0.000586246	365	0.000235384	545	-0.361007	0.142644
P0N66_RS11100	complement(134019..136109)	WP_275805372.1	copper-translocating P-type ATPase	y	0.000205869	727	0.000127315	739	-0.361349	0.0739863
P0N66_RS02570	111694..112890	WP_275802430.1	tyrosine-type recombinase/integrase	y	1.83595e-05	1674	1.3276e-05	1581	-0.361923	0.079243
P0N66_RS08665	complement(143643..145316)	WP_275804381.1	citramalate synthase	y	0.00109685	212	0.000673645	260	-0.363656	0.0373544
P0N66_RS00655	144429..144845	WP_275802020.1	50S ribosomal protein L16	y	0.00291882	69	0.00165962	121	-0.364949	0.0977024
P0N66_RS00265	60412..61086	WP_275801951.1	histidine phosphatase family protein	y	0.000401154	485	0.000207137	590	-0.365064	0.219705
P0N66_RS12160	25053..25979	WP_275805795.1	MBL fold metallo-hydrolase	y	0.000159114	834	0.000146237	684	-0.366704	0.168089
P0N66_RS01595	complement(353082..356273)	WP_275802201.1	EAL domain-containing protein	y	5.42784e-05	1312	3.46603e-05	1296	-0.36675	0.043515
P0N66_RS01990	451220..451699	WP_275802290.1	crossover junction endodeoxyribonuclease RuvC	y	6.02268e-05	1272	1.59619e-05	1535	-0.367562	1
P0N66_RS07520	complement(160777..163530)	WP_275803927.1	valine--tRNA ligase	y	0.000171629	798	7.33199e-05	980	-0.368751	0.0321054
P0N66_RS11940	complement(85983..87143)	WP_275805710.1	ATP-binding protein	y	1.22119e-05	1751	1.44199e-05	1562	-0.368783	0.191855
P0N66_RS01560	344934..347225	WP_275802194.1	DNA translocase FtsK 4TM domain-containing protein	y	0.000139034	899	0.000103033	831	-0.369411	0.00576309
P0N66_RS08180	21370..22695	WP_275804182.1	amidohydrolase	y	0.000131879	920	8.62145e-05	899	-0.371178	0.0773267
P0N66_RS10880	83215..83697	WP_275805261.1	hypothetical protein	y	0.000264303	634	0.000157062	659	-0.372588	0.180528
P0N66_RS10100	59374..61713	WP_275804951.1	ATPase, T2SS/T4P/T4SS family	y	0.000328642	560	0.00018445	620	-0.374339	0.0152711
P0N66_RS09745	complement(164293..167049)	WP_275804841.1	glycosyltransferase family A protein	y	6.76565e-05	1213	3.52806e-05	1287	-0.377963	0.130542
P0N66_RS10115	63670..64545	WP_275804957.1	methyl-accepting chemotaxis protein	y	0.00103618	224	0.000563164	290	-0.38026	0.296857
P0N66_RS09465	104932..106230	WP_275804726.1	adenylosuccinate synthase	y	0.00162169	147	0.00112345	181	-0.382352	0.0376578
P0N66_RS06900	27682..28251	WP_275803680.1	ribosome maturation factor RimM	y	0.000163123	823	3.93531e-05	1235	-0.382896	0.0573474
P0N66_RS09555	123737..124210	WP_275804765.1	flagellar basal body-associated FliL family protein	y	0.000618423	350	0.000135569	710	-0.383571	0.460622
P0N66_RS11525	complement(100148..101602)	WP_275805545.1	HD-GYP domain-containing protein	y	9.45601e-05	1077	3.5574e-05	1280	-0.384607	0.0745196
P0N66_RS02780	168343..172578	WP_275802469.1	translocation/assembly module TamB domain-containing protein	y	6.0133e-05	1273	1.85277e-05	1494	-0.384688	0.0374408
P0N66_RS07865	complement(232034..232627)	WP_275804073.1	translation elongation factor Ts	y	0.0020709	114	0.000892125	208	-0.385066	0.0217551
P0N66_RS06880	complement(24252..25499)	WP_275803672.1	hypothetical protein	y	2.31594e-05	1612	1.54254e-05	1544	-0.386978	0.0604261
P0N66_RS01740	378746..379177	WP_275802224.1	MerR family transcriptional regulator	y	0.000171818	797	5.66764e-05	1093	-0.387565	0.00864764
P0N66_RS10270	complement(99290..100510)	WP_275805018.1	amidohydrolase family protein	y	9.6264e-05	1067	6.01506e-05	1062	-0.387949	0.0386372
P0N66_RS10440	complement(138212..138709)	WP_275805088.1	rubrerythrin family protein	y	0.000643066	334	0.000249336	527	-0.389113	0.161481
P0N66_RS06815	6847..8442	WP_275803646.1	flagellar basal-body MS-ring/collar protein FliF	y	3.79803e-05	1452			-0.38957	0.3784
P0N66_RS06195	197070..197387	WP_275803387.1	divalent-cation tolerance protein CutA	y	1.40321e-05	1736	0.000262969	502	-0.392226	0.498132
P0N66_RS07190	83483..84577	WP_275803800.1	beta-ketoacyl synthase N-terminal-like domain-containing protein	y	0.000114998	991	1.79101e-05	1502	-0.394605	0.130156
P0N66_RS02170	complement(23170..24138)	WP_275802326.1	acetyltransferase	y	0.000327446	562	0.000114125	784	-0.395406	0.261254
P0N66_RS12675	3389..3682	WP_275805988.1	nucleotidyltransferase family protein	y	0.000708596	312	0.000631118	270	-0.396293	0.13727
P0N66_RS06615	289615..289887	WP_275803553.1	30S ribosomal protein S20	y	0.00271475	81	0.0034791	56	-0.396486	0.247332
P0N66_RS06180	194301..195035	WP_275803381.1	lysophospholipid acyltransferase family protein	y	7.16172e-05	1184	9.52717e-05	867	-0.396901	0.18226
P0N66_RS02980	225272..225466	WP_275802509.1	30S ribosomal protein S21	y	0.00164509	144	0.00139751	150	-0.397092	0.652181
P0N66_RS03070	243369..244001	WP_275802524.1	HAD family hydrolase	y	7.20412e-05	1178	7.04852e-05	997	-0.398718	0.176248
P0N66_RS09820	125..1861	WP_275804858.1	ATP-binding protein	y	5.09122e-05	1337	3.24911e-05	1319	-0.399652	0.0510151
P0N66_RS05845	complement(117598..117909)	WP_275803244.1	STAS domain-containing protein	y	0.00022186	698	0.000161464	652	-0.399862	0.322631
P0N66_RS07040	53510..54523	WP_275803740.1	BtrH N-terminal domain-containing protein	y	6.29517e-05	1253	1.9514e-05	1485	-0.400161	0.0837659
P0N66_RS12115	17789..18001	WP_275805778.1	ferredoxin	y	3.9958e-05	1424	6.1003e-05	1057	-0.400544	0.167222
P0N66_RS03430	complement(320972..323737)	WP_275802591.1	DNA polymerase I	y	8.42542e-05	1120	4.00882e-05	1226	-0.40126	0.0317483
P0N66_RS05650	complement(70725..71369)	WP_275803135.1	molecular chaperone TorD family protein	y	6.09133e-05	1267	2.37286e-05	1418	-0.401773	0.256587
P0N66_RS09785	complement(173810..174016)	WP_275804849.1	hypothetical protein	y	0.000423606	467	0.000408238	387	-0.402035	0.296492
P0N66_RS11750	complement(39284..40816)	WP_275805636.1	methionine--tRNA ligase	y	0.000383061	497	0.000252551	520	-0.404123	0.0847407
P0N66_RS03215	complement(273854..275203)	WP_275802552.1	3-deoxy-7-phosphoheptulonate synthase class II	y	0.000879106	258	0.000512722	315	-0.405265	0.0459146
P0N66_RS03385	312097..312702	WP_275802584.1	recombination-associated protein RdgC	y	0.000139542	897	5.29849e-05	1119	-0.405743	0.124018
P0N66_RS07310	112023..112769	WP_275803848.1	hypothetical protein	y	6.90078e-05	1203	4.42714e-05	1187	-0.40603	0.047939
P0N66_RS03815	27138..28139	WP_275802667.1	serine/threonine protein kinase	y	1.73132e-05	1688	8.3016e-06	1661	-0.408615	1
P0N66_RS04605	complement(196027..196710)	WP_275802822.1	nitrous oxide reductase accessory protein NosL	y	0.000411946	480	0.000455536	350	-0.410334	0.0710665
P0N66_RS12175	27295..28362	WP_275805801.1	sulfate reduction electron transfer complex DsrMKJOP subunit DsrM	y	0.000236843	671	0.000213653	579	-0.411206	0.0914179
P0N66_RS00820	complement(167143..168948)	WP_275802050.1	DEAD/DEAH box helicase	y	0.000144898	883	0.000129258	729	-0.412901	0.00612882
P0N66_RS01360	complement(305432..306424)	WP_275802156.1	SurA N-terminal domain-containing protein	y	0.000189904	756	0.000134519	714	-0.412966	0.00148443
P0N66_RS11130	4930..6291	WP_275805392.1	DUF1015 domain-containing protein	y	0.000429643	464	0.000131916	723	-0.413308	0.00175017
P0N66_RS05900	complement(130626..131489)	WP_275803265.1	c-type cytochrome biogenesis protein CcsB	y	0.000191649	750	8.97753e-05	890	-0.417045	1
P0N66_RS06765	complement(324229..326718)	WP_275803613.1	leucine--tRNA ligase	y	0.000243484	656	0.000121265	762	-0.41753	0.0205969
P0N66_RS06340	231346..232317	WP_275803447.1	porphobilinogen synthase	y	0.00107323	218	0.000376561	405	-0.417565	0.0591976
P0N66_RS02905	complement(207678..208019)	WP_275802494.1	metalloregulator ArsR/SmtB family transcription factor	y	0.000124206	946	0.000159945	655	-0.417624	0.720762
P0N66_RS00120	complement(27528..28406)	WP_275801922.1	ABC transporter ATP-binding protein	y	6.90254e-05	1202	4.01909e-05	1224	-0.420782	0.0437811
P0N66_RS02035	complement(458245..459591)	WP_275802280.1	S41 family peptidase	y	0.00062978	341	0.000443814	354	-0.42122	0.010969
P0N66_RS02875	197441..199846	WP_275802488.1	DNA topoisomerase (ATP-hydrolyzing) subunit B	y	0.000467592	438	0.000301417	457	-0.421233	0.0045499
P0N66_RS11670	21387..24026	WP_275805604.1	alanine--tRNA ligase	y	0.00054589	395	0.000340591	420	-0.421395	0.0148479
P0N66_RS03470	332191..333228	WP_275802599.1	ferrochelatase	y	0.000371802	510	0.000124171	753	-0.422461	0.125515
P0N66_RS02360	complement(65625..66398)	WP_275802381.1	dethiobiotin synthase	y	0.000224675	692	0.000103952	826	-0.424139	0.11679
P0N66_RS08315	complement(56376..57920)	WP_275804240.1	ATP-binding protein	y	4.87729e-05	1351	1.67952e-05	1523	-0.425637	0.181186
P0N66_RS02575	112921..114318	WP_275802431.1	sigma 54-interacting transcriptional regulator	y	5.79265e-05	1293	5.44203e-05	1111	-0.425933	0.114163
P0N66_RS03455	329100..330158	WP_275802596.1	radical SAM protein	y	0.000281905	606	0.000185513	617	-0.426839	0.0123821
P0N66_RS02760	160706..161224	WP_275802465.1	nucleoside deaminase	y	0.000120928	966	2.79067e-05	1374	-0.429502	0.0690875
P0N66_RS04615	complement(197294..197827)	WP_275802824.1	bifunctional adenosylcobinamide kinase/adenosylcobinamide-phosphate guanylyltransferase	y	0.000254071	642	0.000163853	649	-0.429565	0.0124057
P0N66_RS06670	complement(join(301376..302404,302406..302486))	WP_275803577.1	peptide chain release factor 2	y	3.72598e-05	1461	2.92232e-05	1355	-0.429715	0.164547
P0N66_RS08055	276051..276926	WP_275804147.1	succinate--CoA ligase subunit alpha	y	1.95799e-05	1657	2.64273e-05	1396	-0.429925	0.503241
P0N66_RS05130	308942..310984	WP_275802924.1	NAD-dependent DNA ligase LigA	y	7.2388e-05	1177	8.06341e-05	932	-0.431355	0.0273349
P0N66_RS00480	108707..110482	WP_275801994.1	radical SAM protein	y	5.312e-05	1318	1.15906e-05	1599	-0.432538	0.145559
P0N66_RS09890	17497..17922	WP_275804879.1	protein TolR	y	0.000124233	945	4.75719e-05	1158	-0.433537	0.512562
P0N66_RS09880	complement(15038..16351)	WP_275804875.1	homoserine dehydrogenase	y	0.000806816	277	0.000553648	294	-0.435781	0.000459988
P0N66_RS04710	220921..223623	WP_275802842.1	PAS domain S-box protein	y	1.83889e-05	1673	8.25304e-06	1662	-0.437239	0.0809854
P0N66_RS09980	complement(36488..37294)	WP_275804906.1	DUF3108 domain-containing protein	y	9.45069e-06	1783	6.59489e-06	1685	-0.437922	0.0514424
P0N66_RS07365	122699..123763	WP_275803869.1	phosphoribosylformylglycinamidine cyclo-ligase	y	0.000525277	404	0.000236503	540	-0.438596	0.0874539
P0N66_RS11925	83297..84193	WP_275805704.1	nucleotidyl transferase AbiEii/AbiGii toxin family protein	y	5.82721e-05	1288	2.33463e-05	1425	-0.438981	0.00221478
P0N66_RS09245	complement(56952..58259)	WP_275804629.1	pyridoxal phosphate-dependent aminotransferase	y	0.000990777	237	0.000514079	313	-0.439975	0.0689628
P0N66_RS06035	complement(162449..163318)	WP_275803321.1	uracil-DNA glycosylase	y	2.43522e-05	1599	1.98216e-05	1478	-0.440346	0.0875285
P0N66_RS00990	complement(212370..215369)	WP_275802084.1	formate dehydrogenase-N subunit alpha	y	0.00286915	73	0.00196291	104	-0.443252	0.00463618
P0N66_RS10490	complement(148554..149672)	WP_275805106.1	ABC transporter permease	y	3.98541e-05	1427	2.28501e-05	1432	-0.446839	0.00320594
P0N66_RS07670	complement(197483..197848)	WP_275803989.1	helix-turn-helix transcriptional regulator	y	7.67648e-05	1159	3.54453e-05	1286	-0.448273	0.145364
P0N66_RS04470	169141..170601	WP_275802795.1	2-C-methyl-D-erythritol 2,4-cyclodiphosphate synthase	y	0.000104018	1031	4.10113e-05	1220	-0.448421	0.00547109
P0N66_RS07525	complement(163534..164583)	WP_275803930.1	deoxyguanosinetriphosphate triphosphohydrolase	y	0.000111791	1001	6.84207e-05	1010	-0.453085	0.0132215
P0N66_RS01335	298647..300185	WP_275802151.1	HDIG domain-containing metalloprotein	y	7.43259e-05	1169	4.15057e-05	1215	-0.454409	0.00747831
P0N66_RS05415	24594..25112	WP_275803040.1	type 1 glutamine amidotransferase domain-containing protein	y	0.000318536	571	0.000250977	526	-0.455477	0.0950238
P0N66_RS04355	150045..151595	WP_275802775.1	glucose-6-phosphate dehydrogenase	y	0.000341996	542	0.000237273	538	-0.45966	0.0705514
P0N66_RS08255	complement(41522..42460)	WP_275804214.1	zinc ABC transporter substrate-binding protein	y	7.95386e-05	1146	6.62073e-05	1023	-0.461555	0.078686
P0N66_RS12715	<1..455	WP_275806004.1	type II toxin-antitoxin system RelE/ParE family toxin, partial	y	4.6032e-05	1370	3.38876e-05	1304	-0.462447	0.187963
P0N66_RS00145	complement(31779..32411)	WP_275801927.1	MotA/TolQ/ExbB proton channel family protein	y	9.16467e-05	1089			-0.464092	1
P0N66_RS03330	complement(301161..302432)	WP_275802575.1	serine--tRNA ligase	y	0.00025062	646	0.000172388	634	-0.465808	0.00312439
P0N66_RS11145	complement(8162..9037)	WP_275805398.1	L,D-transpeptidase family protein	y	0.000151543	858	6.10087e-05	1056	-0.466042	0.0272685
P0N66_RS06080	complement(168795..169676)	WP_275803339.1	YicC/YloC family endoribonuclease	y	0.000372717	507	0.000310558	451	-0.467424	0.0293281
P0N66_RS11770	complement(44588..47578)	WP_275805644.1	AIR synthase-related protein	y	0.000550375	389	0.000273804	489	-0.469949	0.00488583
P0N66_RS09530	116638..118047	WP_275804754.1	MBL fold metallo-hydrolase	y	0.000298905	592	0.000188167	611	-0.470105	0.00906917
P0N66_RS09105	26361..27173	WP_275804570.1	bifunctional hydroxymethylpyrimidine kinase/phosphomethylpyrimidine kinase	y	6.49597e-05	1231	8.49135e-05	913	-0.471814	0.281804
P0N66_RS09120	complement(29272..30108)	WP_275804577.1	alpha/beta hydrolase	y	0.000121267	963	6.46256e-05	1036	-0.472415	0.255178
P0N66_RS00760	155334..155732	WP_275802038.1	50S ribosomal protein L17	y	0.00156197	158	0.00143087	147	-0.474594	0.116866
P0N66_RS10420	133640..135025	WP_275805079.1	sigma-54 dependent transcriptional regulator	y	0.000120993	965	7.8563e-05	950	-0.477457	0.168112
P0N66_RS08890	complement(205295..206773)	WP_275804471.1	ribosome biogenesis GTPase Der	y	0.000240687	660	0.000128784	733	-0.477712	0.0179337
P0N66_RS06380	237359..238576	WP_275803461.1	pyridoxal phosphate-dependent aminotransferase	y	0.000450628	448	0.000281363	480	-0.479098	0.00317149
P0N66_RS08810	complement(189371..190327)	WP_275804438.1	FAD-dependent thymidylate synthase	y	0.000348781	532	0.000272258	492	-0.48027	0.0311616
P0N66_RS06405	complement(242422..243666)	WP_275803472.1	nickel pincer cofactor biosynthesis protein LarC	y	3.73999e-05	1458	2.64601e-05	1395	-0.480309	0.0617345
P0N66_RS01535	340761..341888	WP_275802189.1	bifunctional diaminohydroxyphosphoribosylaminopyrimidine deaminase/5-amino-6-(5-phosphoribosylamino)uracil reductase RibD	y	0.000119636	972	4.512e-05	1179	-0.481228	0.13405
P0N66_RS04725	complement(227723..228862)	WP_275802845.1	SPFH domain-containing protein	y	0.000266615	628	0.000146337	683	-0.481269	0.035224
P0N66_RS11085	127793..131056	WP_275805366.1	BTAD domain-containing putative transcriptional regulator	y	3.70268e-06	1840	2.51624e-06	1746	-0.481606	0.0998384
P0N66_RS07120	70059..71327	WP_275803772.1	cobalamin-dependent protein	y	0.000313574	577	0.000147536	680	-0.4853	0.0712533
P0N66_RS11430	78202..79956	WP_275805508.1	NAD-dependent malic enzyme	y	1.71374e-05	1691	8.62187e-06	1651	-0.485427	0.185209
P0N66_RS07495	150883..152877	WP_275803917.1	choline BCCT transporter BetT	y	0.000192569	749	0.000123002	757	-0.485579	0.0127585
P0N66_RS00770	156323..157096	WP_275802040.1	thiazole synthase	y	0.00056863	371	0.000439029	361	-0.485853	0.125437
P0N66_RS02485	complement(90669..91937)	WP_275802413.1	diaminopimelate decarboxylase	y	0.000264993	633	0.000168258	643	-0.485969	0.0418724
P0N66_RS08915	complement(210790..211239)	WP_275804481.1	3-hydroxyacyl-ACP dehydratase FabZ	y	0.00177863	126	0.000921668	207	-0.486252	0.00802389
P0N66_RS05730	88677..90419	WP_275803168.1	tetratricopeptide repeat protein	y	8.41798e-05	1121	2.95675e-05	1351	-0.486459	0.173157
P0N66_RS09395	complement(87218..87667)	WP_275804696.1	response regulator	y	0.000908625	254	0.000549993	296	-0.490972	0.0458933
P0N66_RS07835	complement(226712..227785)	WP_275804061.1	RIP metalloprotease RseP	y	0.000306872	584	0.000115635	780	-0.491643	0.128549
P0N66_RS01915	435453..436091	WP_275802257.1	phosphoesterase	y	0.000123865	949	8.18104e-05	926	-0.491854	0.130162
P0N66_RS08250	complement(40722..41525)	WP_275804212.1	ABC transporter ATP-binding protein	y	3.97599e-05	1430	1.39767e-05	1566	-0.491997	0.384977
P0N66_RS08940	216038..216304	WP_275804492.1	PxxKW family cysteine-rich protein	y	0.00019296	748	0.000105388	820	-0.493074	0.108042
P0N66_RS06545	complement(272787..274370)	WP_275803527.1	DUF445 family protein	y	6.81974e-05	1209	3.35391e-05	1310	-0.497745	0.0540822
P0N66_RS07125	71338..72690	WP_275803774.1	lipid biosynthesis B12-binding/radical SAM protein	y	0.000237525	669	0.00011831	771	-0.499893	0.0706898
P0N66_RS08650	142012..142677	WP_275804375.1	histidinol phosphate phosphatase domain-containing protein	y	0.00022404	693	0.000130556	725	-0.500499	0.0244709
P0N66_RS01300	complement(289130..290764)	WP_275802144.1	ATP-binding protein	y	2.74319e-05	1567	8.59063e-06	1652	-0.50253	0.221462
P0N66_RS09450	102359..103426	WP_275804720.1	radical SAM protein	y	3.46577e-05	1485	9.63486e-06	1632	-0.50509	0.0218337
P0N66_RS12065	complement(4085..5887)	WP_275805758.1	GspE/PulE family protein	y	0.00030166	590	0.000168271	642	-0.507365	0.00318936
P0N66_RS06115	178589..179347	WP_275803354.1	YkgJ family cysteine cluster protein	y	1.05818e-05	1771	8.49737e-06	1654	-0.507625	0.193737
P0N66_RS02125	complement(13539..14480)	WP_275802312.1	type II secretion system minor pseudopilin GspK	y	8.72168e-06	1800	6.11663e-06	1697	-0.50772	1
P0N66_RS02140	complement(15800..17014)	WP_275802317.1	type II secretion system inner membrane protein GspF	y	0.000160555	829	7.66499e-05	958	-0.508076	0.00492841
P0N66_RS02025	456720..457559	WP_275802278.1	fumarate hydratase	y	5.92959e-05	1279	4.48754e-05	1180	-0.509034	0.439627
P0N66_RS08580	complement(127186..128136)	WP_275804344.1	ParB/RepB/Spo0J family partition protein	y	8.71078e-05	1111	6.12626e-05	1053	-0.509424	0.0049302
P0N66_RS07145	75384..76625	WP_275803782.1	beta-ketoacyl-	y	4.71809e-05	1362	3.1463e-05	1331	-0.510163	0.0488517
P0N66_RS08895	complement(206800..207837)	WP_275804473.1	phosphotransferase	y	3.52646e-05	1480	1.28209e-05	1585	-0.511455	0.0944711
P0N66_RS04915	complement(261915..263705)	WP_275802881.1	Na(+)/H(+) antiporter subunit D	y	8.89646e-05	1100	7.51225e-05	966	-0.512209	0.0355402
P0N66_RS01510	336664..337908	WP_275802184.1	beta-ketoacyl-ACP synthase II	y	0.000568529	372	0.000255066	516	-0.513864	0.0149235
P0N66_RS01520	338474..339745	WP_275802186.1	serine hydroxymethyltransferase	y	0.00097948	240	0.000596562	283	-0.515306	0.0476132
P0N66_RS09500	111386..111886	WP_275804741.1	cyclic pyranopterin monophosphate synthase MoaC	y	0.000318998	568	7.35229e-05	978	-0.516363	0.180808
P0N66_RS03490	complement(336911..337744)	WP_275802603.1	rod shape-determining protein MreC	y	0.000369055	513	0.000138954	699	-0.519515	0.11234
P0N66_RS06745	319540..320559	WP_275803605.1	class 1 fructose-bisphosphatase	y	0.00024186	658	0.000138825	701	-0.523359	0.00455285
P0N66_RS03210	273203..273811	WP_275802551.1	hypothetical protein	y	9.39593e-05	1079	5.68225e-05	1092	-0.523726	0.14298
P0N66_RS00725	151120..151878	WP_275802033.1	type I methionyl aminopeptidase	y	0.000106021	1023	7.43425e-05	976	-0.523838	0.0606972
P0N66_RS10315	complement(110888..111628)	WP_275805037.1	YggS family pyridoxal phosphate-dependent enzyme	y	9.18939e-05	1088	1.49432e-05	1549	-0.525465	0.0241131
P0N66_RS04300	complement(138705..139736)	WP_275802764.1	cytochrome c biogenesis protein CcsA	y	3.77884e-05	1454			-0.526185	1
P0N66_RS07260	101783..102520	WP_275803827.1	3-deoxy-D-manno-octulosonic acid kinase	y	2.31734e-05	1611	1.60598e-05	1532	-0.527197	0.055989
P0N66_RS09230	complement(52829..55189)	WP_275804623.1	FtsX-like permease family protein	y	3.74745e-05	1456	4.75549e-06	1718	-0.527231	0.219864
P0N66_RS04510	177612..178496	WP_275802803.1	J domain-containing protein	y	1.77408e-05	1684			-0.527444	0.0789961
P0N66_RS06040	163520..164122	WP_275803323.1	nitroreductase family protein	y	9.06911e-05	1093	7.40793e-05	977	-0.528022	1
P0N66_RS04645	205329..207371	WP_275802829.1	FAD-dependent oxidoreductase	y	0.000117577	976	5.05353e-05	1137	-0.528305	0.0467286
P0N66_RS09955	31550..32650	WP_275804901.1	prephenate dehydratase	y	0.00010798	1014	8.65897e-05	897	-0.529383	0.106524
P0N66_RS02405	75326..78706	WP_275802394.1	ATP-binding protein	y	1.68275e-05	1697	1.19887e-05	1596	-0.529867	0.0362032
P0N66_RS07350	119543..120931	WP_275803864.1	hypothetical protein	y	2.49903e-05	1590	1.68352e-05	1521	-0.530647	0.0148543
P0N66_RS01265	complement(282063..283025)	WP_275802137.1	DnaJ C-terminal domain-containing protein	y	0.000165182	817	0.000167008	645	-0.532304	0.0178886
P0N66_RS02550	complement(104952..105728)	WP_275802426.1	orotidine-5'-phosphate decarboxylase	y	0.000167654	808	0.000223704	560	-0.532716	0.013472
P0N66_RS05075	295281..296072	WP_275802913.1	dihydropteroate synthase	y	0.000981128	239	0.000676802	259	-0.533666	0.00236424
P0N66_RS07090	65296..65565	WP_275803761.1	acyl carrier protein	y	0.000598079	356	0.000484235	338	-0.534379	0.514508
P0N66_RS08885	complement(204358..205134)	WP_275804469.1	response regulator	y	0.000137846	903	0.000103236	830	-0.535988	0.0994121
P0N66_RS00245	56008..56931	WP_275801947.1	biotin synthase BioB	y	0.000159192	832	0.000109845	800	-0.537342	0.00247789
P0N66_RS09115	complement(28520..29263)	WP_275804575.1	endonuclease/exonuclease/phosphatase family protein	y	3.61536e-05	1473	2.24042e-05	1440	-0.538592	0.10285
P0N66_RS07590	181614..182201	WP_275803957.1	peptidoglycan-associated lipoprotein Pal	y	0.00471357	31	0.00278227	70	-0.541457	0.00237026
P0N66_RS03345	complement(304272..304994)	WP_275802578.1	molybdopterin-guanine dinucleotide biosynthesis protein B	y	0.000355531	525	0.000171433	637	-0.541603	0.00524742
P0N66_RS01310	295237..295644	WP_275802146.1	bacteriohemerythrin	y	0.00160983	149	0.000749574	241	-0.542022	0.00980676
P0N66_RS05055	290806..291756	WP_275802909.1	2-dehydropantoate 2-reductase	y	3.6315e-05	1469	2.15056e-05	1458	-0.542049	0.0127273
P0N66_RS01475	330125..331192	WP_275802176.1	phosphate acyltransferase PlsX	y	0.000391081	492	0.000106093	817	-0.542541	0.0145784
P0N66_RS02505	complement(95905..96822)	WP_275802417.1	ornithine carbamoyltransferase	y	0.000802563	278	0.000503192	321	-0.542741	0.0039974
P0N66_RS03305	complement(292969..295596)	WP_275802570.1	pitrilysin family protein	y	0.000348963	531	0.000185079	618	-0.544102	0.00116397
P0N66_RS04575	complement(190295..191749)	WP_275802816.1	Asp-tRNA(Asn)/Glu-tRNA(Gln) amidotransferase subunit GatA	y	0.000270411	621	0.000175395	631	-0.545269	0.0143206
P0N66_RS01400	318473..319813	WP_275802163.1	trigger factor	y	0.00163053	146	0.00149802	136	-0.546125	0.00225011
P0N66_RS03230	complement(277332..278036)	WP_275802555.1	P-II family nitrogen regulator	y	0.000139943	896	8.57447e-05	907	-0.546541	0.0273515
P0N66_RS06795	3971..5500	WP_275803638.1	sigma-54 dependent transcriptional regulator	y	9.62613e-05	1068	5.05572e-05	1136	-0.54679	0.000919738
P0N66_RS01380	complement(313789..315018)	WP_275802160.1	lipoprotein-releasing ABC transporter permease subunit	y	7.08516e-05	1190	1.52534e-05	1545	-0.547286	0.042424
P0N66_RS00715	149343..149789	WP_275802031.1	50S ribosomal protein L15	y	0.00284793	75	0.00121865	166	-0.547927	0.00153524
P0N66_RS08450	93595..97368	WP_275804291.1	exodeoxyribonuclease V subunit beta	y	9.191e-06	1788	4.75655e-06	1717	-0.548905	0.0516612
P0N66_RS02220	37421..38479	WP_275802341.1	hypothetical protein	y	8.40961e-05	1123	4.21922e-05	1207	-0.549174	0.000475029
P0N66_RS05860	121281..122366	WP_275803251.1	MinD/ParA family protein	y	2.86758e-05	1553	3.83489e-05	1247	-0.550293	0.449853
P0N66_RS01830	complement(403135..405369)	WP_275802239.1	NADP-dependent isocitrate dehydrogenase	y	0.000607013	355	0.000410715	381	-0.550476	0.00195525
P0N66_RS10020	complement(44521..45789)	WP_275804920.1	transcription termination factor Rho	y	0.00118808	205	0.000505916	319	-0.551387	0.000131721
P0N66_RS11725	complement(34600..37227)	WP_275805626.1	DNA mismatch repair protein MutS	y	7.79543e-05	1154	0.000109979	798	-0.551803	0.00154394
P0N66_RS06190	complement(195956..196738)	WP_275803385.1	type III pantothenate kinase	y	9.90285e-05	1047	5.06073e-05	1135	-0.552101	0.0289556
P0N66_RS06495	complement(264255..264851)	WP_275803506.1	TetR/AcrR family transcriptional regulator	y	0.000114223	994	0.00010268	833	-0.552201	0.0413358
P0N66_RS09545	complement(120396..120983)	WP_275804761.1	Maf family protein	y	7.115e-05	1186			-0.556091	1
P0N66_RS01485	332321..333472	WP_275802179.1	acyl-CoA dehydrogenase family protein	y	0.00156386	157	0.000767912	236	-0.556499	0.0685774
P0N66_RS10150	73248..74213	WP_275804971.1	LpxL/LpxP family Kdo(2)-lipid IV(A) lauroyl/palmitoleoyl acyltransferase	y	3.9795e-05	1429	1.86733e-05	1493	-0.557322	0.034537
P0N66_RS09565	125223..125630	WP_275804769.1	flagellar motor switch protein FliN	y	0.000158597	836	3.97051e-05	1230	-0.557463	0.0139664
P0N66_RS00660	144842..145033	WP_275802021.1	50S ribosomal protein L29	y	0.00445267	32	0.00222918	86	-0.559514	0.23543
P0N66_RS04760	complement(233612..235294)	WP_275802851.1	membrane protein insertase YidC	y	0.000341131	544	0.000171083	640	-0.559826	0.017575
P0N66_RS02635	125998..127974	WP_275802443.1	class I SAM-dependent DNA methyltransferase	y	4.06347e-05	1416	1.60026e-05	1534	-0.563944	0.0341639
P0N66_RS01295	complement(288289..288990)	WP_275802143.1	response regulator transcription factor	y	0.000175484	788	9.69944e-05	858	-0.564726	0.0128343
P0N66_RS07305	111210..112019	WP_275803846.1	phosphotransferase	y	1.96639e-05	1654			-0.564791	1
P0N66_RS09780	complement(173529..173813)	WP_275804848.1	type II toxin-antitoxin system RelE/ParE family toxin	y	0.000297216	594	0.000205203	592	-0.567271	0.0154176
P0N66_RS01885	426366..427130	WP_275802251.1	hypothetical protein	y	8.58345e-05	1118	4.30207e-05	1198	-0.567828	0.11943
P0N66_RS07595	182364..182915	WP_275803959.1	OmpH family outer membrane protein	y	0.00399107	38	0.00244581	78	-0.56846	0.211927
P0N66_RS07855	complement(230620..231174)	WP_275804069.1	ribosome recycling factor	y	0.00242739	94	0.00149731	138	-0.568864	0.000282494
P0N66_RS02110	complement(11002..11760)	WP_275802307.1	type II secretion system protein N	y	0.000498806	422	0.0001948	601	-0.572198	0.00346153
P0N66_RS07870	complement(232813..233586)	WP_275804075.1	30S ribosomal protein S2	y	0.00363761	43	0.00210094	92	-0.573345	0.00903329
P0N66_RS08995	complement(1913..2500)	WP_275804528.1	5-formyltetrahydrofolate cyclo-ligase	y	0.000154941	847	8.04531e-05	936	-0.575075	0.105159
P0N66_RS04255	complement(127476..128075)	WP_275802755.1	nucleotide exchange factor GrpE	y	0.00138403	179	0.000853487	214	-0.575353	0.183289
P0N66_RS11285	37991..39217	WP_275805451.1	hypothetical protein	y	0.000776327	291	0.000716959	248	-0.576349	0.00504288
P0N66_RS02175	complement(24138..26561)	WP_275802328.1	LPS assembly protein LptD	y	5.99371e-05	1274	3.2497e-05	1318	-0.580754	0.0361221
P0N66_RS02030	457695..458270	WP_275802279.1	FumA C-terminus/TtdB family hydratase beta subunit	y	9.83507e-05	1054	5.86441e-05	1075	-0.582273	0.018371
P0N66_RS12560	2502..3971	WP_275805950.1	N-6 DNA methylase	y	1.22531e-05	1750	3.41666e-06	1735	-0.583134	0.0661687
P0N66_RS00620	140455..141087	WP_275802013.1	50S ribosomal protein L3	y	0.00158694	153	0.000704535	251	-0.583665	0.0115988
P0N66_RS10745	55756..56904	WP_275805208.1	cysteine desulfurase family protein	y	0.00034056	546	0.00012326	756	-0.583717	0.00476649
P0N66_RS00950	complement(203729..205363)	WP_275802076.1	transglutaminase-like domain-containing protein	y	0.000121861	958	5.49487e-05	1105	-0.585607	0.0244629
P0N66_RS00755	154278..155303	WP_275802037.1	DNA-directed RNA polymerase subunit alpha	y	0.0021302	112	0.00135287	156	-0.588095	0.00053541
P0N66_RS06865	19778..22765	WP_275803666.1	isoleucine--tRNA ligase	y	0.000329255	559	0.000143807	688	-0.590626	0.00730839
P0N66_RS12005	96284..97069	WP_275805728.1	aldolase/citrate lyase family protein	y	0.000421638	471	0.000277705	483	-0.591485	0.0396173
P0N66_RS12125	complement(18603..19256)	WP_275805782.1	protein-L-isoaspartate(D-aspartate) O-methyltransferase	y	0.000122502	955	8.02515e-05	938	-0.593077	0.000545254
P0N66_RS04335	complement(144624..146183)	WP_275802771.1	NADH:ubiquinone reductase (Na(+)-transporting) subunit A	y	2.11316e-05	1640	1.14355e-05	1603	-0.593203	0.0451388
P0N66_RS02740	154906..155550	WP_275802461.1	TetR/AcrR family transcriptional regulator	y	8.77942e-06	1798	8.54086e-06	1653	-0.595849	0.269182
P0N66_RS08960	complement(218744..219148)	WP_275804500.1	M67 family metallopeptidase	y	0.000253205	644	0.000142156	692	-0.596901	0.40976
P0N66_RS06995	complement(46852..47433)	WP_275803720.1	YfaZ family outer membrane protein	y	0.00141455	175	0.00115835	175	-0.599323	0.0723229
P0N66_RS02200	complement(32754..35120)	WP_275802631.1	endopeptidase La	y	0.000812385	275	0.000360902	413	-0.599564	0.000526505
P0N66_RS01205	complement(263521..264576)	WP_275802127.1	NAD(P)/FAD-dependent oxidoreductase	y	1.87423e-05	1668	1.16393e-05	1598	-0.601291	0.0204467
P0N66_RS07160	78318..78767	WP_275803788.1	ACP dehydratase	y	6.1314e-05	1264	2.97229e-05	1345	-0.603008	0.121649
P0N66_RS04755	complement(232690..233598)	WP_275802850.1	protein jag	y	0.000710191	310	0.00029214	469	-0.604335	0.0862539
P0N66_RS03325	299550..300950	WP_275802574.1	diguanylate cyclase	y	0.000187051	765	0.000109323	802	-0.605411	0.000452433
P0N66_RS01175	258993..259658	WP_275802121.1	L-threonylcarbamoyladenylate synthase	y	7.2558e-05	1176	3.55602e-05	1282	-0.606	0.102147
P0N66_RS05675	complement(76780..78264)	WP_275803145.1	ATP-binding protein	y	6.44002e-05	1239	2.92519e-05	1354	-0.60632	0.0380269
P0N66_RS01580	349047..351350	WP_275802198.1	ATP-dependent helicase	y	2.0743e-05	1645	1.45853e-05	1556	-0.607586	0.0282412
P0N66_RS05735	90475..91161	WP_275803171.1	TIGR00730 family Rossman fold protein	y	0.000137713	904	7.51308e-05	965	-0.608831	0.00979578
P0N66_RS08145	complement(11818..12645)	WP_275804174.1	phosphoribosylformylglycinamidine synthase subunit PurQ	y	0.000236386	674	0.000160975	653	-0.609007	0.0220829
P0N66_RS09260	complement(60777..61709)	WP_275804635.1	protease modulator HflC	y	0.00312902	64	0.00185743	110	-0.609432	0.000792148
P0N66_RS09280	complement(64464..65675)	WP_275804641.1	bifunctional glutamate N-acetyltransferase/amino-acid acetyltransferase ArgJ	y	0.000558329	382	0.000456632	347	-0.609556	0.185814
P0N66_RS00895	189735..190130	WP_275802065.1	type II toxin-antitoxin system VapC family toxin	y	9.77235e-05	1061	5.56715e-05	1100	-0.610617	0.317358
P0N66_RS11760	complement(42040..43326)	WP_275805640.1	DNA polymerase III subunit delta'	y	7.45828e-06	1815	6.35602e-06	1690	-0.611068	0.158992
P0N66_RS05880	complement(124908..126914)	WP_275803257.1	aminodeoxychorismate synthase component I	y	1.47747e-05	1725	2.60808e-06	1744	-0.614008	0.00385011
P0N66_RS12100	15123..15872	WP_275805772.1	ABC transporter ATP-binding protein	y	0.000205663	728	5.85823e-05	1078	-0.615041	0.0842308
P0N66_RS11855	68074..69396	WP_275805676.1	porin family protein	y	0.000454386	445	0.00029959	460	-0.616262	0.000488401
P0N66_RS01025	complement(223199..223858)	WP_275802091.1	ATPase	y	2.69754e-05	1570	4.12684e-05	1217	-0.618606	0.0710876
P0N66_RS06885	25692..27059	WP_275803674.1	signal recognition particle protein	y	0.000273833	615	0.000127685	737	-0.619579	0.0229061
P0N66_RS11370	complement(59484..61436)	WP_275805483.1	ATP-dependent zinc metalloprotease FtsH	y	0.000346815	536	0.000179816	626	-0.619987	0.000290104
P0N66_RS03335	complement(302451..303677)	WP_275802576.1	molybdopterin molybdotransferase MoeA	y	9.94578e-05	1045	5.69512e-05	1091	-0.621145	0.000420089
P0N66_RS02115	complement(11764..12303)	WP_275802309.1	type II secretion system protein GspM	y	0.000117301	978	5.21068e-05	1124	-0.621252	1
P0N66_RS11810	55659..55928	WP_275805659.1	30S ribosomal protein S15	y	0.00300693	67	0.00151656	133	-0.621576	0.089808
P0N66_RS10130	complement(66569..67738)	WP_275804963.1	hypothetical protein	y	0.000825915	272	0.000409173	386	-0.622789	0.0513432
P0N66_RS03155	261682..262431	WP_275802632.1	dihydroorotate dehydrogenase electron transfer subunit	y	0.00012795	934	7.4769e-05	971	-0.626426	0.0274436
P0N66_RS06905	28241..28984	WP_275803682.1	tRNA (guanosine(37)-N1)-methyltransferase TrmD	y	2.42214e-05	1601	9.98813e-06	1620	-0.626735	0.0164247
P0N66_RS09420	complement(91020..93329)	WP_275804708.1	chemotaxis protein CheA	y	0.000822859	274	0.000515198	312	-0.62826	0.000109973
P0N66_RS05100	301926..303836	WP_275802918.1	bifunctional homocysteine S-methyltransferase/methylenetetrahydrofolate reductase	y	9.82045e-05	1058	7.1023e-05	993	-0.628268	0.0096932
P0N66_RS03450	complement(326829..328754)	WP_275802595.1	NAD+ synthase	y	0.000102123	1039	5.48444e-05	1107	-0.628752	0.00932756
P0N66_RS06950	35878..38469	WP_275803701.1	TIGR03960 family B12-binding radical SAM protein	y	9.83068e-05	1056	5.36652e-05	1115	-0.629211	0.00232682
P0N66_RS01795	391241..391723	WP_275802234.1	ferritin family protein	y	9.51555e-05	1072	5.88611e-05	1074	-0.630097	0.0671214
P0N66_RS01925	complement(436789..438405)	WP_275802259.1	ATP-dependent RNA helicase RhlB	y	0.000119663	971	6.86274e-05	1008	-0.630235	0.00940827
P0N66_RS04950	complement(268555..268932)	WP_275802888.1	monovalent cation/H(+) antiporter subunit G	y			1.47654e-05	1551	-0.631193	0.372021
P0N66_RS09830	3498..5441	WP_275804860.1	methyl-accepting chemotaxis protein	y	0.000792449	283	0.000327592	431	-0.631876	1.97882e-05
P0N66_RS06625	291624..292211	WP_275803559.1	aminodeoxychorismate/anthranilate synthase component II	y	0.000157768	838	6.01582e-05	1061	-0.632944	0.0608026
P0N66_RS10725	52078..52857	WP_275805199.1	7-cyano-7-deazaguanine synthase QueC	y	3.67149e-05	1465	1.34231e-05	1578	-0.636769	1
P0N66_RS06895	27451..27678	WP_275803678.1	KH domain-containing protein	y	0.00273719	79	0.00149577	139	-0.638288	0.00550423
P0N66_RS04090	complement(90539..92227)	WP_275802721.1	energy-dependent translational throttle protein EttA	y	0.000369175	512	0.000202682	593	-0.638904	0.000389974
P0N66_RS10220	88139..89020	WP_275804998.1	bifunctional nuclease domain-containing protein	y	0.000384733	494	0.00018567	616	-0.640262	0.00256815
P0N66_RS02165	complement(22107..23105)	WP_275802324.1	lytic murein transglycosylase	y	7.91904e-06	1806	6.43267e-06	1688	-0.643413	0.0293524
P0N66_RS11325	45698..47047	WP_275805465.1	M48 family metalloprotease	y	0.000233738	680	7.29903e-05	982	-0.644007	0.0204558
P0N66_RS02500	complement(94700..95902)	WP_275802416.1	argininosuccinate synthase	y	0.000912706	252	0.00038236	400	-0.64442	0.00117129
P0N66_RS11905	81176..81574	WP_275805696.1	PIN domain-containing protein	y	0.000140907	892	7.24166e-05	986	-0.644888	0.0313376
P0N66_RS08185	22706..24163	WP_275804183.1	ATP-binding protein	y	0.000132108	918	6.21799e-05	1049	-0.645205	0.000240038
P0N66_RS08045	273799..274392	WP_275804145.1	2-oxoacid:acceptor oxidoreductase family protein	y	0.000391179	491	0.000391773	395	-0.64641	0.000863318
P0N66_RS06285	214699..216261	WP_275803422.1	YdiU family protein	y	0.000110309	1004	8.49169e-05	912	-0.647349	0.000136394
P0N66_RS12150	23302..24069	WP_275805791.1	phosphoribosylformimino-5-aminoimidazole carboxamide ribotide isomerase	y	2.11914e-05	1639	1.98701e-05	1477	-0.647854	0.159746
P0N66_RS09845	complement(8664..10022)	WP_275804864.1	4Fe-4S binding protein	y	1.63528e-05	1701			-0.64923	1
P0N66_RS00750	153596..154225	WP_275802036.1	30S ribosomal protein S4	y	0.00490887	27	0.00263723	74	-0.650115	0.00187872
P0N66_RS04580	complement(191752..192036)	WP_275802817.1	Asp-tRNA(Asn)/Glu-tRNA(Gln) amidotransferase subunit GatC	y	0.000107447	1015	5.72639e-05	1089	-0.651047	0.0589921
P0N66_RS01005	218393..220774	WP_275802087.1	ATP-binding protein	y	3.35722e-05	1502	1.73555e-05	1514	-0.652432	0.00353154
P0N66_RS01140	complement(247156..248952)	WP_275802114.1	translation elongation factor 4	y	0.000129658	928	7.19312e-05	989	-0.653367	0.00497262
P0N66_RS12080	complement(11516..11977)	WP_275805764.1	prepilin-type N-terminal cleavage/methylation domain-containing protein	y	0.000836548	267	0.000423192	371	-0.65343	0.0970403
P0N66_RS10955	99834..100958	WP_275805289.1	radical SAM protein	y	1.69512e-05	1696	6.7042e-06	1683	-0.657096	0.00937557
P0N66_RS07635	complement(190404..190820)	WP_275803975.1	secondary thiamine-phosphate synthase enzyme YjbQ	y	0.000473046	433	0.000278061	482	-0.65754	0.00150441
P0N66_RS07265	102751..103449	WP_275803829.1	sulfotransferase family 2 domain-containing protein	y	4.91434e-05	1346	2.75398e-05	1381	-0.657684	0.0346822
P0N66_RS08545	115684..119571	WP_275804330.1	ATP-dependent RNA helicase HrpA	y	6.24318e-06	1825	6.62138e-07	1754	-0.660243	0.128873
P0N66_RS06060	166392..166913	WP_275803331.1	metallophosphoesterase	y	0.00013209	919	3.77483e-05	1257	-0.660674	0.0469969
P0N66_RS11490	complement(91805..93496)	WP_275805531.1	glutamine--tRNA ligase/YqeY domain fusion protein	y	0.000245704	653	0.000117399	775	-0.662309	0.00141208
P0N66_RS02275	47932..48267	WP_275802357.1	ArsR/SmtB-type metalloregulator, Dbac_1936 family	y	3.27057e-05	1513	3.38178e-05	1306	-0.66389	0.152261
P0N66_RS00900	complement(190279..193848)	WP_275802066.1	DNA polymerase III subunit alpha	y	0.000116749	982	4.92076e-05	1145	-0.664618	0.000140719
P0N66_RS08320	58096..59100	WP_275804242.1	WYL domain-containing protein	y	1.24606e-05	1747			-0.665106	1
P0N66_RS08965	complement(219265..220068)	WP_275804502.1	molybdopterin-synthase adenylyltransferase MoeB	y	0.000615227	352	0.000292671	467	-0.666084	0.0030812
P0N66_RS08510	109079..109450	WP_275804316.1	aspartate 1-decarboxylase	y	0.000720307	306	0.000257685	509	-0.666356	0.0584873
P0N66_RS11415	complement(74318..75052)	WP_275805502.1	GTP cyclohydrolase FolE2	y	8.71902e-05	1110	4.74311e-05	1161	-0.667262	0.0501144
P0N66_RS05480	35356..35568	WP_275803065.1	cbb3-type cytochrome c oxidase N-terminal domain-containing protein	y	1.81378e-05	1678	1.22522e-05	1593	-0.667274	0.412705
P0N66_RS07925	complement(249071..249322)	WP_013163189.1	MULTISPECIES: DUF4212 domain-containing protein	y	0.000375774	504	0.000262526	503	-0.667464	0.0501621
P0N66_RS12260	47908..48840	WP_275805833.1	aspartate carbamoyltransferase catalytic subunit	y	0.000286564	602	0.000137763	706	-0.668447	0.0030522
P0N66_RS01500	335534..336280	WP_275802182.1	3-oxoacyl-	y	0.000757555	298	0.00025582	513	-0.669955	0.0409911
P0N66_RS02795	176324..178183	WP_275802472.1	DNA helicase RecQ	y	3.65538e-05	1466	1.14438e-05	1602	-0.670615	0.00272605
P0N66_RS11225	complement(26334..26705)	WP_275805428.1	helix-turn-helix transcriptional regulator	y	5.94582e-05	1278	1.25779e-05	1589	-0.670752	0.117736
P0N66_RS03460	330457..331494	WP_275802597.1	uroporphyrinogen decarboxylase	y	0.00119364	204	0.000548495	297	-0.675554	0.00290962
P0N66_RS00250	57017..58180	WP_275801948.1	8-amino-7-oxononanoate synthase	y	0.000143412	887	9.38443e-05	874	-0.679353	0.00800042
P0N66_RS11665	20216..21331	WP_275805602.1	recombinase RecA	y	0.000778639	289	0.000412062	378	-0.680195	0.000130303
P0N66_RS00910	complement(194426..195358)	WP_275802068.1	cysteine synthase A	y	0.000545917	394	0.000321359	439	-0.683568	0.0042571
P0N66_RS09930	complement(28051..28764)	WP_275804893.1	FKBP-type peptidyl-prolyl cis-trans isomerase	y	0.000786042	286	0.000396271	390	-0.684525	0.0761361
P0N66_RS06250	complement(205411..207678)	WP_275803407.1	vitamin B12-dependent ribonucleotide reductase	y	0.000284204	603	0.000140872	695	-0.687121	0.00635754
P0N66_RS06940	33070..34851	WP_275803697.1	tetratricopeptide repeat protein	y	0.000173636	792	9.12016e-05	886	-0.687135	0.000779806
P0N66_RS03395	313297..314736	WP_275802586.1	Asp-tRNA(Asn)/Glu-tRNA(Gln) amidotransferase subunit GatB	y	0.000359291	521	0.000179111	627	-0.687853	0.00206521
P0N66_RS09290	complement(67732..70275)	WP_275804646.1	preprotein translocase subunit SecA	y	0.000494685	424	0.000212922	580	-0.688784	0.00018216
P0N66_RS10475	complement(145160..146143)	WP_275805100.1	ABC transporter ATP-binding protein	y	8.66958e-05	1113	3.65113e-05	1269	-0.69173	0.000722337
P0N66_RS02475	complement(88844..89731)	WP_275802411.1	4-hydroxy-tetrahydrodipicolinate synthase	y	0.00270785	82	0.00173636	120	-0.691885	0.0135125
P0N66_RS11660	18949..20223	WP_275805600.1	CinA family nicotinamide mononucleotide deamidase-related protein	y	9.00797e-05	1096	5.49193e-05	1106	-0.69357	0.0610461
P0N66_RS06910	29030..29602	WP_275803684.1	RNA methyltransferase	y	0.000156184	841	0.000239198	535	-0.69531	0.00519111
P0N66_RS09860	complement(12854..13147)	WP_275804870.1	hypothetical protein	y	0.00122438	198	0.00052876	308	-0.697317	0.0517653
P0N66_RS10370	123366..123992	WP_275805060.1	class I SAM-dependent methyltransferase	y	1.54439e-05	1714	9.53887e-06	1636	-0.698032	0.214155
P0N66_RS00325	73144..73905	WP_275801963.1	ATP-binding cassette domain-containing protein	y	0.000112553	999	7.88267e-05	948	-0.700241	0.0371606
P0N66_RS08305	53563..55296	WP_275804235.1	DNA repair protein RecN	y	0.000164873	818	9.20755e-05	881	-0.700247	0.00440359
P0N66_RS11290	39231..40394	WP_275805453.1	hypothetical protein	y	0.000516615	414	0.000209632	585	-0.702422	0.0337751
P0N66_RS11935	84867..85916	WP_275805708.1	Fic family protein	y	7.88581e-05	1150	3.35608e-05	1309	-0.702929	0.00561917
P0N66_RS11480	87307..89682	WP_275805527.1	U32 family peptidase	y	3.35439e-05	1503	1.23735e-05	1590	-0.704597	0.0223303
P0N66_RS09490	109785..110069	WP_275804737.1	DNA-directed RNA polymerase subunit omega	y	0.000866978	263	0.000386137	397	-0.705128	0.139665
P0N66_RS01515	337905..338333	WP_275802185.1	ribose 5-phosphate isomerase B	y	0.000676259	321	0.000787113	232	-0.705813	0.00596715
P0N66_RS01030	complement(223855..224655)	WP_275802092.1	hypothetical protein	y	1.54517e-05	1713	1.38436e-05	1572	-0.708254	0.0744613
P0N66_RS12140	20288..22375	WP_275805786.1	elongation factor G	y	0.00240106	96	0.00124223	163	-0.708424	0.00514696
P0N66_RS07395	130343..131167	WP_275803881.1	pyrroline-5-carboxylate reductase	y	0.000308275	581	0.00020725	589	-0.708736	0.000287495
P0N66_RS02745	155547..156917	WP_275802462.1	efflux RND transporter periplasmic adaptor subunit	y	0.00013071	925	7.28136e-05	983	-0.709272	0.00425247
P0N66_RS09310	complement(72846..73988)	WP_275804655.1	alanine racemase	y	4.58447e-05	1373	6.3007e-06	1691	-0.710133	0.0229738
P0N66_RS07215	90899..92101	WP_275803810.1	HD domain-containing protein	y	0.000109477	1007	7.97937e-05	943	-0.710299	0.00153545
P0N66_RS01095	complement(238822..240111)	WP_275802105.1	ATP-binding protein	y	0.000200419	736	0.000104993	823	-0.710323	0.0268868
P0N66_RS10015	complement(44165..44374)	WP_275804918.1	50S ribosomal protein L31	y	0.000186243	767	8.98604e-05	889	-0.710425	0.224354
P0N66_RS09370	complement(82818..83519)	WP_275804686.1	5-formyltetrahydrofolate cyclo-ligase	y	0.000334468	553	0.000214617	574	-0.710742	0.0102111
P0N66_RS06935	32412..33083	WP_275803695.1	dTMP kinase	y	0.000160655	828	5.18028e-05	1127	-0.71197	0.000566767
P0N66_RS12555	1283..2371	WP_275805948.1	endonuclease NucS domain-containing protein	y	2.44478e-05	1597	6.57115e-06	1686	-0.713426	0.0180762
P0N66_RS00205	complement(46812..48272)	WP_275801939.1	IMP dehydrogenase	y	0.000548614	390	0.000195594	600	-0.715001	7.89029e-05
P0N66_RS04865	250628..252565	WP_275802871.1	chemotaxis protein CheW	y	0.000669799	323	0.000363158	412	-0.715921	0.00227856
P0N66_RS00195	complement(43790..45103)	WP_275801937.1	ATP-binding protein	y	0.000363983	518	0.000166714	646	-0.716064	0.0159305
P0N66_RS04660	complement(210024..211832)	WP_275802832.1	ASKHA domain-containing protein	y	9.5723e-05	1071	5.62975e-05	1095	-0.717169	0.00027542
P0N66_RS01055	229228..230949	WP_275802097.1	lipid A export permease/ATP-binding protein MsbA	y	9.11113e-05	1091	3.90426e-05	1238	-0.717819	0.062156
P0N66_RS12720	442..747	WP_275806006.1	addiction module antidote protein	y	1.04977e-05	1772	6.08715e-05	1058	-0.717878	0.349988
P0N66_RS06945	35094..35825	WP_275803699.1	hypothetical protein	y	9.72122e-05	1064	0.0001183	772	-0.71959	0.0607601
P0N66_RS10760	59274..60440	WP_275805214.1	mannose-1-phosphate guanylyltransferase/mannose-6-phosphate isomerase	y	5.83969e-05	1286	4.6159e-05	1172	-0.720163	0.0451627
P0N66_RS11885	78382..79317	WP_275805688.1	hypothetical protein	y	0.000700779	313	0.000424077	370	-0.720435	0.00154001
P0N66_RS09735	complement(161039..162544)	WP_275804839.1	hypothetical protein	y	5.70655e-05	1300	3.51136e-05	1289	-0.722013	0.00248568
P0N66_RS10435	complement(137158..138093)	WP_275805086.1	hydroxymethylbilane synthase	y	0.00163281	145	0.00109808	183	-0.723086	0.0017464
P0N66_RS08095	complement(275..1687)	WP_275804164.1	efflux transporter outer membrane subunit	y	0.000122647	954	6.71661e-05	1017	-0.724071	0.0223355
P0N66_RS00225	complement(50430..52142)	WP_275801943.1	30S ribosomal protein S1	y	0.00138979	177	0.000645024	265	-0.724996	0.00318588
P0N66_RS08635	138824..140269	WP_275804367.1	adenylosuccinate lyase	y	0.000190146	755	9.80478e-05	850	-0.729298	0.000492378
P0N66_RS10925		WP_275805278.1	acyl-CoA dehydratase activase	y	0.000156105	842	7.50984e-05	967	-0.732928	1.38882e-05
P0N66_RS10430	complement(135593..137134)	WP_275805084.1	uroporphyrinogen-III C-methyltransferase	y	0.000347222	534	0.000148559	678	-0.734788	0.0112885
P0N66_RS02630	123866..125812	WP_275802442.1	DUF3732 domain-containing protein	y	5.06013e-05	1341	2.22752e-05	1443	-0.735184	0.0433123
P0N66_RS01705	371461..373386	WP_275802219.1	threonine--tRNA ligase	y	0.000608036	354	0.000226311	557	-0.737315	0.000501386
P0N66_RS04970	complement(270305..271834)	WP_275802892.1	SLC13 family permease	y	0.000360607	520	0.000186864	612	-0.738739	0.0365333
P0N66_RS01695	370548..371150	WP_275802218.1	recombination mediator RecR	y	0.000167338	809	0.000100974	840	-0.738883	0.015579
P0N66_RS06360	234428..234856	WP_275803453.1	50S ribosomal protein L13	y	0.000562818	378	0.000177047	629	-0.741555	0.290966
P0N66_RS06875	23287..24225	WP_275803670.1	ACP S-malonyltransferase	y	0.000353142	527	0.000208554	587	-0.741983	0.00113479
P0N66_RS10225	89260..90162	WP_275805000.1	selenium metabolism-associated LysR family transcriptional regulator	y	3.34841e-05	1506	8.32947e-06	1660	-0.742357	0.00900297
P0N66_RS06965	40552..40815	WP_275803708.1	50S ribosomal protein L27	y	0.000585788	367	0.000410277	383	-0.742533	0.0266844
P0N66_RS11465	84666..85232	WP_275805522.1	phosphoribosylglycinamide formyltransferase	y	0.00054044	399	0.000287839	477	-0.743186	0.0185875
P0N66_RS04375	complement(153054..154232)	WP_275802778.1	phosphoglycerate kinase	y	0.00103711	222	0.000670583	261	-0.746042	0.00202557
P0N66_RS07920	complement(247057..248832)	WP_275804096.1	sodium:solute symporter family protein	y	0.0004684	437	0.000276965	484	-0.746846	0.00177266
P0N66_RS07155	77499..78227	WP_275803786.1	3-oxoacyl-ACP reductase FabG	y	0.000325437	564	0.000276745	485	-0.747566	0.0201243
P0N66_RS10980	complement(106416..108008)	WP_275805300.1	NAD(P)/FAD-dependent oxidoreductase	y	8.82189e-06	1796	6.02547e-06	1700	-0.750226	0.0325137
P0N66_RS10085	56854..57252	WP_275804945.1	roadblock/LC7 domain-containing protein	y	0.000644703	332	0.000418807	374	-0.750276	0.00348776
P0N66_RS06005	155263..155895	WP_275803308.1	NF038143 family protein	y	0.00027284	617	0.000105747	819	-0.753271	0.00481374
P0N66_RS02750	156914..160021	WP_275802463.1	efflux RND transporter permease subunit	y	2.75333e-05	1563	9.40488e-06	1639	-0.755396	0.0100495
P0N66_RS00960	complement(207394..208704)	WP_275802078.1	gephyrin-like molybdotransferase Glp	y	0.000318994	570	0.000265513	501	-0.756295	0.00120942
P0N66_RS05210	330316..331230	WP_275802950.1	HNH endonuclease signature motif containing protein	y	0.000279851	609	0.000141405	694	-0.756327	0.000923631
P0N66_RS06185	complement(195019..195972)	WP_275803383.1	LD-carboxypeptidase	y	6.98937e-05	1196	3.80818e-05	1252	-0.757317	0.130108
P0N66_RS06315	222777..225023	WP_275803436.1	ATP-binding protein	y	4.09103e-05	1413	4.15638e-05	1213	-0.757727	0.00209181
P0N66_RS04675	214330..214899	WP_275802835.1	hypothetical protein	y	0.00122782	197	0.000516445	311	-0.758931	0.0137942
P0N66_RS11830	complement(60558..61991)	WP_275805666.1	sigma-54 dependent transcriptional regulator	y	4.02394e-05	1419	1.76595e-05	1506	-0.759553	0.00292213
P0N66_RS09740	complement(162634..164196)	WP_275804840.1	stealth family protein	y	6.25151e-05	1256	4.19783e-05	1208	-0.765547	0.0201515
P0N66_RS05315	6406..7656	WP_275803000.1	ATP-binding protein	y	4.01866e-05	1420	9.56979e-06	1635	-0.766055	0.0612868
P0N66_RS06860	complement(18839..19597)	WP_275803664.1	AAA family ATPase	y	0.000166153	812	0.000128831	732	-0.766528	0.025115
P0N66_RS07340	117586..118689	WP_275803860.1	glycosyltransferase	y	3.85639e-05	1443	2.27062e-05	1434	-0.767262	0.00386957
P0N66_RS06650	complement(296606..297793)	WP_275803569.1	pyridoxine 5'-phosphate synthase	y	0.000150526	861	9.7662e-05	852	-0.769905	0.0048185
P0N66_RS07290	107750..108916	WP_275803839.1	glycosyltransferase	y	8.73404e-05	1109	3.39614e-05	1302	-0.770261	0.000619366
P0N66_RS01965	complement(446362..447561)	WP_275802267.1	TraB/GumN family protein	y	3.21642e-05	1517	2.40135e-05	1415	-0.771248	0.014323
P0N66_RS11565	complement(109407..110132)	WP_275805561.1	16S rRNA (uracil(1498)-N(3))-methyltransferase	y	6.82536e-05	1208	3.89726e-05	1241	-0.775657	0.0194986
P0N66_RS06525	complement(269069..270379)	WP_275803518.1	methylenetetrahydrofolate--tRNA-(uracil(54)-C(5))-methyltransferase (FADH(2)-oxidizing) TrmFO	y	4.25017e-05	1395	1.39043e-05	1570	-0.776025	0.00427479
P0N66_RS11800	53784..54764	WP_275805654.1	bifunctional oligoribonuclease/PAP phosphatase NrnA	y	0.000589814	363	0.000184197	621	-0.77672	0.0322015
P0N66_RS00545	123030..123179	WP_013163689.1	MULTISPECIES: 50S ribosomal protein L33	y	0.0024118	95	0.00112808	180	-0.778156	0.019902
P0N66_RS03035	238043..238921	WP_275802520.1	glycine--tRNA ligase subunit alpha	y	3.54892e-05	1479	3.31677e-05	1314	-0.784035	0.0507273
P0N66_RS06960	40223..40531	WP_275803706.1	50S ribosomal protein L21	y	0.00154982	160	0.000474296	341	-0.787075	0.325937
P0N66_RS10285	103489..104823	WP_275805026.1	lysine 2,3-aminomutase	y	0.000153046	852	5.00881e-05	1140	-0.788649	0.0274708
P0N66_RS09560	124214..125206	WP_275804767.1	flagellar motor switch protein FliM	y	0.000201494	735	7.56992e-05	963	-0.790983	0.00195561
P0N66_RS11815	56229..58343	WP_275805661.1	polyribonucleotide nucleotidyltransferase	y	0.0034334	49	0.00195223	105	-0.792509	0.000530164
P0N66_RS04815	242642..243364	WP_275802861.1	pseudouridine synthase	y	3.1768e-05	1521	9.17937e-06	1645	-0.793917	0.255787
P0N66_RS01350	complement(303637..304449)	WP_275802154.1	DNA repair protein RecO	y	2.0317e-05	1648	9.67437e-06	1627	-0.796726	0.0161667
P0N66_RS06630	292302..293345	WP_275803561.1	anthranilate phosphoribosyltransferase	y	0.000556887	383	0.000141559	693	-0.797361	0.0713675
P0N66_RS01875	424291..425163	WP_275802249.1	hypothetical protein	y	0.000346564	537	0.000104906	824	-0.797583	0.150268
P0N66_RS05670	complement(76104..76787)	WP_275803143.1	response regulator transcription factor	y	5.63501e-05	1306	7.39154e-06	1670	-0.800168	1
P0N66_RS08150	complement(12667..13428)	WP_275804175.1	YkgJ family cysteine cluster protein	y	0.000172541	793	8.45561e-05	914	-0.801439	0.0136667
P0N66_RS10070	complement(52422..54008)	WP_275804939.1	phosphoglycerate dehydrogenase	y	0.00159728	152	0.000628921	271	-0.802469	0.00190569
P0N66_RS05905	complement(131654..132997)	WP_275803267.1	cytochrome c biogenesis protein ResB	y	0.00114971	209	0.000496702	328	-0.803761	0.00035522
P0N66_RS01980	449649..450242	WP_275802270.1	RlmE family RNA methyltransferase	y	5.87005e-05	1283	1.95925e-05	1482	-0.806321	0.0136796
P0N66_RS11880	77113..78294	WP_275805686.1	phosphonoacetaldehyde reductase	y	0.000217932	707	0.000123706	754	-0.806475	0.0183738
P0N66_RS12255	47276..47905	WP_275805831.1	signal peptidase I	y	0.000354483	526	0.000129842	727	-0.808851	0.00144497
P0N66_RS00855	complement(174296..175321)	WP_275802057.1	N-acetylneuraminate synthase	y	6.69753e-05	1220	3.88589e-05	1243	-0.809813	0.0175398
P0N66_RS01445	326611..327612	WP_275802170.1	VacJ family lipoprotein	y	0.00014192	890	6.48594e-05	1033	-0.811071	0.0765523
P0N66_RS01555	344469..344876	WP_275802193.1	transcription antitermination factor NusB	y	0.000138848	900	3.94621e-05	1232	-0.812011	0.0658228
P0N66_RS01685	368130..370184	WP_275802216.1	DNA polymerase III subunit gamma/tau	y	0.000166272	811	6.87846e-05	1006	-0.813541	0.000880021
P0N66_RS03275	286832..287764	WP_275802564.1	nitrilase-related carbon-nitrogen hydrolase	y	5.70483e-05	1301	3.66708e-05	1267	-0.819248	0.00405118
P0N66_RS09520	113692..114492	WP_275804749.1	GTP cyclohydrolase I FolE2	y	7.6495e-05	1160	3.66455e-05	1268	-0.822204	0.0111856
P0N66_RS11335	47948..49756	WP_275805469.1	methyl-accepting chemotaxis protein	y	0.000835777	268	0.000383759	398	-0.823166	0.000315241
P0N66_RS00190	complement(42603..43766)	WP_275801936.1	tetratricopeptide repeat protein	y	0.000125887	942	4.0187e-05	1225	-0.826412	0.00125358
P0N66_RS09645	140508..140924	WP_275804803.1	quinol oxidase	y	0.000681602	319	0.000511766	316	-0.826697	0.0167538
P0N66_RS04705	220086..220892	WP_275802841.1	phosphate/phosphite/phosphonate ABC transporter substrate-binding protein	y	4.18989e-05	1404	2.06039e-05	1467	-0.826986	0.00120773
P0N66_RS00575	126085..126606	WP_275802007.1	50S ribosomal protein L10	y	0.00616901	17	0.00377239	53	-0.828773	0.000491252
P0N66_RS08415	complement(85545..86456)	WP_275804277.1	DUF362 domain-containing protein	y	5.6822e-06	1828			-0.829027	1
P0N66_RS06980	43462..44718	WP_275803714.1	glutamate-5-semialdehyde dehydrogenase	y	0.000904797	255	0.000380729	401	-0.830398	6.47337e-05
P0N66_RS06620	290098..291624	WP_275803556.1	anthranilate synthase component I	y	0.000221995	696	0.000103814	827	-0.830605	0.000432188
P0N66_RS10585		WP_275805144.1	class I SAM-dependent methyltransferase	y	0.000207266	724	0.000109641	801	-0.832169	0.00230955
P0N66_RS01730	375959..378418	WP_275802222.1	phenylalanine--tRNA ligase subunit beta	y	0.000633847	338	0.000288586	475	-0.835855	0.00198174
P0N66_RS07100	66471..67790	WP_275803765.1	AMP-binding protein	y	8.38901e-05	1127	4.41944e-05	1189	-0.836761	0.0264598
P0N66_RS01585	351417..352787	WP_275802199.1	folylpolyglutamate synthase/dihydrofolate synthase family protein	y	5.90481e-05	1281	2.53527e-05	1405	-0.838756	0.00269371
P0N66_RS01720	374481..374831	WP_275802220.1	50S ribosomal protein L20	y	0.000628923	342	0.000266507	499	-0.839536	0.149239
P0N66_RS10910	complement(88751..89242)	WP_275805273.1	MOSC domain-containing protein	y	0.000512418	417	0.000157687	658	-0.839643	0.0429077
P0N66_RS06915	29897..30244	WP_275803687.1	50S ribosomal protein L19	y	0.00236779	98	0.00175848	118	-0.842985	0.000458426
P0N66_RS09305	complement(71139..72806)	WP_275804653.1	arginine--tRNA ligase	y	0.000207373	723	6.43979e-05	1037	-0.844632	0.0015818
P0N66_RS11360	complement(56504..58480)	WP_275805479.1	class I adenylate cyclase	y	3.73363e-05	1459	6.36225e-06	1689	-0.846241	0.07506
P0N66_RS08175	20373..21227	WP_275804181.1	purine-nucleoside phosphorylase	y	0.000143311	888	3.54621e-05	1283	-0.849426	0.00190703
P0N66_RS09595	129730..131853	WP_275804782.1	flagellar biosynthesis protein FlhA	y	7.00674e-05	1194	2.70008e-05	1389	-0.851613	0.0592874
P0N66_RS11790	50640..53372	WP_275805650.1	translation initiation factor IF-2	y	0.000775237	292	0.000308916	452	-0.853117	0.00364454
P0N66_RS11755	complement(40816..41916)	WP_275805638.1	regulatory iron-sulfur-containing complex subunit RicT	y	0.00023467	677	0.000135837	709	-0.853323	0.00343184
P0N66_RS04790	complement(238445..239128)	WP_275802856.1	bifunctional precorrin-2 dehydrogenase/sirohydrochlorin ferrochelatase	y	0.000211727	715	0.00011668	779	-0.855244	0.0758219
P0N66_RS00705	148633..149130	WP_275802285.1	30S ribosomal protein S5	y	0.000416164	474	0.00053363	306	-0.855653	0.000186843
P0N66_RS11265	33401..34678	WP_275805443.1	FtsX-like permease family protein	y	3.43135e-05	1491	1.42199e-05	1564	-0.856526	0.13226
P0N66_RS07170	79365..81887	WP_275803792.1	MMPL family transporter	y	2.05379e-05	1646	7.54283e-06	1669	-0.859216	0.0358884
P0N66_RS01270	complement(283259..284107)	WP_275802138.1	septal ring lytic transglycosylase RlpA family protein	y	1.69779e-05	1693	1.82369e-05	1498	-0.862114	0.0327819
P0N66_RS00590	131447..135502	WP_275802010.1	DNA-directed RNA polymerase subunit beta'	y	0.00195126	120	0.000842062	215	-0.862509	4.35878e-05
P0N66_RS08670	complement(145325..146539)	WP_275804383.1	aspartate kinase	y	0.00082769	271	0.000231118	549	-0.86349	0.000479603
P0N66_RS09900	19012..20301	WP_275804884.1	LpqB family beta-propeller domain-containing protein	y	0.00022726	690	5.91723e-05	1069	-0.867427	0.00225094
P0N66_RS08310	55293..56372	WP_275804237.1	thiamine biosynthesis protein	y	0.000150915	860	7.70106e-05	954	-0.867534	0.000797789
P0N66_RS11655	17570..18949	WP_275805598.1	tRNA (N(6)-L-threonylcarbamoyladenosine(37)-C(2))-methylthiotransferase MtaB	y	7.70121e-05	1156	5.851e-05	1079	-0.868042	0.0896536
P0N66_RS00370	82811..83380	WP_275801972.1	sigma-70 family RNA polymerase sigma factor	y	0.000340388	547	8.64919e-05	898	-0.871158	0.0859156
P0N66_RS06500	265280..265492	WP_275803508.1	cold-shock protein	y	0.00227668	104	0.00124215	164	-0.873855	0.000443354
P0N66_RS09795	complement(175101..175691)	WP_275804851.1	hypothetical protein	y	0.0001167	983	9.38227e-05	875	-0.876736	0.103191
P0N66_RS07075	61274..62533	WP_275803755.1	beta-ketoacyl-	y	6.06973e-05	1269	2.50818e-05	1407	-0.878035	0.000100986
P0N66_RS01060	231057..232103	WP_275802098.1	DHH family phosphoesterase	y	0.000114119	995	4.55873e-05	1174	-0.878738	0.0143542
P0N66_RS00695	147526..148062	WP_275802028.1	50S ribosomal protein L6	y	0.00403835	36	0.00208612	94	-0.878764	0.0353948
P0N66_RS09995	38920..40716	WP_275804910.1	ATP-binding protein	y	2.80001e-05	1559	1.34519e-05	1577	-0.878925	0.00581122
P0N66_RS03390	312750..313292	WP_275802585.1	hypothetical protein	y	0.000321471	566	0.000153205	668	-0.880657	0.000818821
P0N66_RS09640	139576..140469	WP_275804800.1	glycine betaine ABC transporter substrate-binding protein	y	0.000183265	770	0.000129676	728	-0.891254	0.0828794
P0N66_RS09855	complement(11147..12532)	WP_275804868.1	magnesium transporter	y	0.000178366	781	0.000162851	650	-0.891807	0.0160468
P0N66_RS07230	complement(94821..96293)	WP_275803815.1	ketol-acid reductoisomerase	y	0.00096886	243	0.000442114	356	-0.895313	0.0061383
P0N66_RS09715	complement(156593..157642)	WP_275804831.1	hypothetical protein	y	3.37991e-05	1497	1.27861e-05	1586	-0.89697	0.108132
P0N66_RS10255	complement(96980..97558)	WP_275805012.1	UbiX family flavin prenyltransferase	y	0.000219372	702	0.000105377	821	-0.898392	0.0341414
P0N66_RS10950	98717..99844	WP_275805287.1	glycosyltransferase family 2 protein	y	8.85479e-05	1103	3.08355e-05	1334	-0.901423	1
P0N66_RS01550	343995..344462	WP_275802192.1	6,7-dimethyl-8-ribityllumazine synthase	y	0.00287931	72	0.00136181	154	-0.902411	3.33688e-05
P0N66_RS12205	33268..34881	WP_275805813.1	transcription antitermination factor NusB	y	6.9262e-05	1200	5.03405e-05	1139	-0.902448	0.000764528
P0N66_RS08410	complement(83790..85472)	WP_275804275.1	4Fe-4S binding protein	y	3.7281e-05	1460	1.4154e-05	1565	-0.909283	0.0123455
P0N66_RS04890	255510..257420	WP_275802876.1	molecular chaperone HtpG	y	0.00145365	170	0.00066503	262	-0.909286	0.000221575
P0N66_RS02470	complement(88021..88833)	WP_275802410.1	4-hydroxy-tetrahydrodipicolinate reductase	y	0.001197	203	0.000803398	226	-0.909493	0.00078098
P0N66_RS08485	104874..105374	WP_275804306.1	C-GCAxxG-C-C family protein	y	7.6235e-05	1161	3.08268e-05	1335	-0.909514	0.105384
P0N66_RS02950	218975..219604	WP_275802504.1	redoxin domain-containing protein	y	0.000228652	687	0.000101819	835	-0.910789	0.172676
P0N66_RS11820	58370..59617	WP_275805663.1	pitrilysin family protein	y	0.000131375	921	5.92727e-05	1068	-0.910817	0.00559536
P0N66_RS06675	complement(302622..304268)	WP_275803579.1	apolipoprotein N-acyltransferase	y	3.743e-05	1457	1.49435e-05	1548	-0.912321	0.0153196
P0N66_RS09265	complement(61747..62844)	WP_275804637.1	FtsH protease activity modulator HflK	y	0.00338127	50	0.00115327	176	-0.91327	0.000151217
P0N66_RS06170	190754..192349	WP_275803377.1	peptide chain release factor 3	y	0.000116812	981	3.09076e-05	1332	-0.913972	0.000294934
P0N66_RS10750	56927..58783	WP_275805210.1	glutamine--fructose-6-phosphate transaminase (isomerizing)	y	0.000794828	282	0.000222401	563	-0.915136	0.000202888
P0N66_RS07330	115673..116737	WP_275803856.1	glycosyltransferase family 4 protein	y	0.000211048	717	8.10789e-05	929	-0.915277	0.00417489
P0N66_RS07890	238512..240494	WP_275804083.1	DNA topoisomerase IV subunit A	y	0.000136637	908	4.39451e-05	1191	-0.917236	0.00760488
P0N66_RS12070	complement(5928..10670)	WP_275805760.1	PilC/PilY family type IV pilus protein	y	0.000552185	386	0.000220483	565	-0.918771	6.01439e-05
P0N66_RS07070	59847..61274	WP_275803753.1	radical SAM protein	y	8.10086e-05	1140	4.53996e-05	1175	-0.919273	0.000172228
P0N66_RS02150	complement(18512..20578)	WP_275802320.1	type II secretion system secretin GspD	y	0.000512991	416	0.000183014	622	-0.919325	0.00443516
P0N66_RS04080	complement(87449..88465)	WP_275802719.1	diguanylate cyclase	y	0.00016584	813	8.36214e-05	918	-0.920163	0.00148853
P0N66_RS09895	18044..18997	WP_275804882.1	energy transducer TonB	y	4.87868e-05	1350	4.92249e-05	1144	-0.921553	0.000525379
P0N66_RS09410	complement(89490..90350)	WP_275804703.1	protein-glutamate O-methyltransferase	y	7.17036e-05	1182	2.2249e-05	1444	-0.922274	0.339099
P0N66_RS11355	complement(55527..56507)	WP_275805477.1	serine O-acetyltransferase EpsC	y	0.000121829	959	5.36381e-05	1116	-0.92316	0.00351324
P0N66_RS07245	99527..100132	WP_275803821.1	D-sedoheptulose 7-phosphate isomerase	y	3.35302e-05	1504	9.99951e-06	1619	-0.928038	0.0376806
P0N66_RS10445	138829..140016	WP_275805090.1	D-alanyl-D-alanine carboxypeptidase	y	1.43781e-05	1732			-0.928233	0.0519808
P0N66_RS06635	293342..294109	WP_275803563.1	indole-3-glycerol phosphate synthase TrpC	y	0.000152141	857	8.76734e-05	895	-0.928341	0.000285762
P0N66_RS08970	complement(220074..221312)	WP_275804504.1	PLP-dependent transferase	y	0.000125408	943	5.60933e-05	1097	-0.928626	0.00117035
P0N66_RS05020	complement(282052..283323)	WP_275802902.1	response regulator	y	9.61191e-05	1069	3.32276e-05	1313	-0.933372	0.0010055
P0N66_RS08110	complement(6225..6803)	WP_275804167.1	TetR/AcrR family transcriptional regulator	y	3.89865e-05	1441	1.56306e-05	1541	-0.935327	0.00538116
P0N66_RS02655	134297..134593	WP_275802447.1	rubredoxin-like domain-containing protein	y	0.000152751	853	0.000120911	763	-0.935655	0.277182
P0N66_RS06260	208402..208932	WP_275803412.1	DUF3334 family protein	y	0.000795213	281	0.000459658	346	-0.935902	0.018942
P0N66_RS00585	127256..131377	WP_275802009.1	DNA-directed RNA polymerase subunit beta	y	0.00176585	128	0.00076056	238	-0.940176	0.000172519
P0N66_RS00745	152888..153280	WP_275802035.1	30S ribosomal protein S11	y	0.00148248	163	0.000701855	253	-0.940922	0.000591916
P0N66_RS02685	complement(139567..140637)	WP_275802452.1	branched-chain amino acid aminotransferase	y	0.000368994	514	0.000214944	572	-0.94229	0.00123725
P0N66_RS04370	complement(152255..153004)	WP_275802777.1	triose-phosphate isomerase	y	0.00169967	139	0.000796645	228	-0.942336	0.0037981
P0N66_RS10040	complement(48686..49279)	WP_275804928.1	aminoacyl-tRNA hydrolase	y	0.000126411	939	5.3457e-05	1117	-0.94239	0.00816909
P0N66_RS08190	24182..25858	WP_275804184.1	LytS/YhcK type 5TM receptor domain-containing protein	y	0.000103565	1032	3.67723e-05	1266	-0.943728	0.00299935
P0N66_RS12575	8017..8271	WP_275805957.1	type II toxin-antitoxin system Phd/YefM family antitoxin	y	6.94534e-05	1198			-0.944745	0.00461672
P0N66_RS08500	107495..108166	WP_275804312.1	tetratricopeptide repeat protein	y	0.000911018	253	0.000357291	415	-0.945446	0.000176586
P0N66_RS00640	142983..143255	WP_275802017.1	30S ribosomal protein S19	y	0.00145738	169	0.0001245	751	-0.945485	0.0150382
P0N66_RS07380	complement(126308..127237)	WP_275803875.1	RsmE family RNA methyltransferase	y	1.61331e-05	1704	1.76595e-05	1507	-0.950379	0.000964112
P0N66_RS11560	complement(107599..109110)	WP_275805559.1	nickel-dependent hydrogenase large subunit	y	0.00018556	768	4.19289e-05	1210	-0.950955	0.000502809
P0N66_RS01135	246547..247128	WP_275802113.1	ribosome biogenesis GTP-binding protein YihA/YsxC	y	0.000525172	405	0.000259078	507	-0.954014	0.0234013
P0N66_RS06295	216903..218366	WP_275803427.1	AsmA family protein	y	2.00475e-05	1650	8.48258e-06	1655	-0.955111	0.00125532
P0N66_RS09620	135399..136304	WP_275804792.1	hypothetical protein	y	5.65651e-05	1305	2.67886e-05	1390	-0.955312	0.0272928
P0N66_RS01100	complement(240101..241006)	WP_275802106.1	phosphate/phosphite/phosphonate ABC transporter substrate-binding protein	y	0.000163574	820	0.000112979	787	-0.956119	8.65653e-05
P0N66_RS01545	342671..343912	WP_275802191.1	bifunctional 3,4-dihydroxy-2-butanone-4-phosphate synthase/GTP cyclohydrolase II	y	0.000513652	415	0.00025422	517	-0.958972	0.00126232
P0N66_RS07385	127564..128661	WP_275803877.1	tetraacyldisaccharide 4'-kinase	y	2.4562e-05	1594	9.64687e-06	1631	-0.959686	0.0111896
P0N66_RS09180	complement(39600..41219)	WP_275804602.1	sigma 54-interacting transcriptional regulator	y	0.000190332	754	6.85002e-05	1009	-0.964178	0.00106262
P0N66_RS09535	complement(118167..118964)	WP_275804757.1	alpha/beta hydrolase	y	0.000190747	753	7.91166e-05	947	-0.969583	0.0119067
P0N66_RS09810	complement(177234..183059)	WP_275804854.1	FkbM family methyltransferase	y	0.000142339	889	5.75825e-05	1084	-0.970572	1.58516e-05
P0N66_RS00445	100199..101689	WP_275801987.1	UDP-N-acetylmuramoyl-L-alanine--D-glutamate ligase	y	0.000245147	654	9.95392e-05	844	-0.971731	1.62651e-05
P0N66_RS12025	99522..100202	WP_275805737.1	class I SAM-dependent methyltransferase	y	0.00016712	810	3.08456e-05	1333	-0.97368	0.00215195
P0N66_RS11270		WP_275805445.1	ABC transporter ATP-binding protein	y	6.03557e-05	1271	3.0039e-05	1343	-0.975472	0.00213674
P0N66_RS07005	complement(48840..49295)	WP_275803725.1	50S ribosomal protein L9	y	0.0025076	90	0.000834962	218	-0.976105	0.000560821
P0N66_RS06305	220225..222030	WP_275803432.1	GTPase HflX	y	3.85487e-05	1444	1.76381e-05	1509	-0.976709	0.000363884
P0N66_RS03100	247168..248949	WP_275802530.1	aspartate--tRNA ligase	y	0.000433173	457	0.000163888	648	-0.979482	7.36143e-05
P0N66_RS08700	153063..156857	WP_275804394.1	AsmA-like C-terminal domain-containing protein	y	9.94193e-05	1046	3.63664e-05	1271	-0.984525	0.000401806
P0N66_RS01950	complement(444030..444995)	WP_275802264.1	tRNA 5-methoxyuridine(34)/uridine 5-oxyacetic acid(34) synthase CmoB	y	7.61574e-05	1162	8.73612e-06	1650	-0.985637	0.00169557
P0N66_RS06760	complement(323678..324229)	WP_275803611.1	LptE family protein	y	0.000177532	783	8.52243e-05	910	-0.989418	0.0593658
P0N66_RS01480	331192..332169	WP_275802178.1	beta-ketoacyl-ACP synthase III	y	0.000116107	985	4.7137e-05	1163	-0.989447	0.00428552
P0N66_RS03320	298602..299549	WP_275802573.1	D-alanine--D-alanine ligase	y	0.000280591	608	9.91068e-05	846	-0.99105	0.0016136
P0N66_RS03830	complement(30492..33587)	WP_275802670.1	S8 family serine peptidase	y	1.85379e-05	1672	6.82589e-06	1681	-0.991483	0.0139441
P0N66_RS00615	140108..140416	WP_041719496.1	MULTISPECIES: 30S ribosomal protein S10	y	0.00264605	84	0.000947031	201	-0.992022	0.000614339
P0N66_RS00435	97445..98956	WP_275801985.1	UDP-N-acetylmuramoyl-tripeptide--D-alanyl-D-alanine ligase	y	0.000113481	997	4.25453e-05	1200	-0.994023	0.000482318
P0N66_RS05175	complement(321326..323872)	WP_275802936.1	AAA family ATPase	y	1.00631e-05	1777	3.4205e-06	1734	-0.996201	0.0167418
P0N66_RS08345	64888..66045	WP_275804252.1	type I-E CRISPR-associated protein Cas7/Cse4/CasC	y	0.00315474	62	0.00156718	126	-0.996596	0.000134725
P0N66_RS01930	438627..440558	WP_275802260.1	biosynthetic arginine decarboxylase	y	0.000132636	916	4.79964e-05	1154	-1.00147	3.73416e-05
P0N66_RS01195	complement(262730..263188)	WP_275802125.1	tRNA (adenosine(37)-N6)-threonylcarbamoyltransferase complex ATPase subunit type 1 TsaE	y	2.20245e-05	1626	1.73374e-05	1515	-1.00568	0.0421846
P0N66_RS01455	328278..328790	WP_275802172.1	cyclic nucleotide-binding domain-containing protein	y	0.000520867	412	8.6135e-05	900	-1.00825	0.070444
P0N66_RS11860	69488..72088	WP_275805678.1	FecR domain-containing protein	y	0.00055987	380	0.000255491	514	-1.01273	0.0223975
P0N66_RS05000	complement(278616..279044)	WP_275802898.1	response regulator	y	0.000253462	643	6.31681e-05	1042	-1.01747	0.0189903
P0N66_RS11890	79314..80288	WP_275805690.1	FkbM family methyltransferase	y	0.00109356	213	0.000332414	424	-1.01813	0.000420233
P0N66_RS06365	234887..235282	WP_275803455.1	30S ribosomal protein S9	y	0.00535386	22	0.00274301	72	-1.01845	0.00651114
P0N66_RS00110	complement(24326..24955)	WP_275801920.1	anaerobic ribonucleoside-triphosphate reductase activating protein	y	5.77827e-05	1295	1.5481e-05	1543	-1.01902	0.00851652
P0N66_RS04525	complement(180859..181536)	WP_275802806.1	hypothetical protein	y	1.58119e-05	1708	9.59251e-06	1633	-1.02022	0.0107549
P0N66_RS08945	complement(216414..217031)	WP_275804494.1	hypothetical protein	y	3.03696e-05	1537			-1.02053	0.00981292
P0N66_RS09710	complement(155664..156593)	WP_275804829.1	NAD-dependent epimerase/dehydratase family protein	y	6.32279e-05	1251	2.371e-05	1420	-1.02133	0.013995
P0N66_RS08615	complement(133849..134934)	WP_275804359.1	3-phosphoserine/phosphohydroxythreonine transaminase	y	0.000739551	304	0.000276678	486	-1.02704	0.0042909
P0N66_RS08520	110227..111105	WP_275804320.1	1,4-dihydroxy-6-naphthoate synthase	y	0.000125968	941	5.48114e-05	1108	-1.03059	0.00300349
P0N66_RS05160	315899..317269	WP_275802930.1	sigma-54 dependent transcriptional regulator	y	9.03468e-05	1095	2.71097e-05	1385	-1.03154	0.163677
P0N66_RS02625	123381..123869	WP_275802441.1	three component ABC system middle component	y	1.34115e-05	1743	3.73014e-06	1732	-1.03504	0.154699
P0N66_RS06055	165632..166333	WP_275803329.1	outer membrane lipoprotein carrier protein LolA	y	8.60392e-05	1116	5.75541e-05	1085	-1.03598	0.0242665
P0N66_RS02490	complement(92046..93119)	WP_275802414.1	hypothetical protein	y	0.000221982	697	9.30951e-05	878	-1.0389	0.000297437
P0N66_RS11865	72158..74410	WP_275805680.1	CHASE2 domain-containing protein	y	6.48329e-05	1234	1.93244e-05	1486	-1.04131	0.000201414
P0N66_RS00965	complement(208782..209645)	WP_275802079.1	formate dehydrogenase accessory sulfurtransferase FdhD	y	0.000542569	397	0.000132835	720	-1.04447	0.00860519
P0N66_RS11875	75977..77116	WP_275805684.1	phosphonopyruvate decarboxylase	y	0.000952991	246	0.000295152	463	-1.04504	0.000334541
P0N66_RS10000	complement(40755..42011)	WP_275804912.1	UDP-N-acetylglucosamine 1-carboxyvinyltransferase	y	0.000131266	922	6.98803e-05	999	-1.04521	0.00260475
P0N66_RS10305	complement(108279..110186)	WP_275805035.1	YgiQ family radical SAM protein	y	1.45728e-05	1731	5.57796e-06	1706	-1.04538	0.083688
P0N66_RS00970	complement(209645..209911)	WP_275802080.1	hypothetical protein	y	9.75052e-05	1062	5.72988e-05	1088	-1.04698	0.074697
P0N66_RS07615	186500..187483	WP_275803967.1	tyrosine recombinase XerC	y	1.93849e-05	1660	6.30029e-06	1692	-1.04699	0.000271302
P0N66_RS07105	67790..68842	WP_275803766.1	radical SAM protein	y	0.000266733	627	8.61123e-05	903	-1.04722	4.62114e-05
P0N66_RS04555	187188..187943	WP_275802812.1	ABC transporter ATP-binding protein	y	0.000137664	905	2.96135e-05	1350	-1.05143	0.00239123
P0N66_RS11870	74661..75980	WP_275805682.1	phosphoenolpyruvate mutase	y	0.000372048	509	9.12315e-05	885	-1.05303	6.87578e-05
P0N66_RS05180	complement(323907..324896)	WP_275802970.1	integron integrase	y	4.27438e-05	1393	1.33585e-05	1579	-1.05314	0.0132614
P0N66_RS09725	complement(158438..159256)	WP_275804835.1	LicD family protein	y	1.06264e-05	1770	4.89249e-06	1712	-1.05739	1
P0N66_RS02145	complement(17015..18505)	WP_275802318.1	type II secretion system ATPase GspE	y	0.000248227	647	9.16912e-05	882	-1.05791	2.79498e-05
P0N66_RS07085	64067..65299	WP_275803759.1	beta-ketoacyl synthase N-terminal-like domain-containing protein	y	0.000132341	917	5.12588e-05	1133	-1.06127	0.00381475
P0N66_RS01860	414212..416944	WP_275802246.1	carboxypeptidase regulatory-like domain-containing protein	y	6.89616e-05	1204	2.19012e-05	1448	-1.06522	0.000369171
P0N66_RS05170	320010..321200	WP_275802934.1	selenite/tellurite reduction operon porin ExtI	y	2.38967e-05	1604			-1.06655	0.0638876
P0N66_RS11365	complement(58612..59484)	WP_275805481.1	dihydropteroate synthase	y	0.000359003	522	0.000119926	766	-1.06823	1.25369e-05
P0N66_RS07240	98109..99530	WP_275803819.1	bifunctional D-glycero-beta-D-manno-heptose-7-phosphate kinase/D-glycero-beta-D-manno-heptose 1-phosphate adenylyltransferase HldE	y	8.38768e-05	1128	3.86491e-05	1244	-1.07053	0.00192896
P0N66_RS03615	360440..361579	WP_275802627.1	tRNA 2-thiouridine(34) synthase MnmA	y	4.57444e-05	1375	2.41374e-05	1413	-1.07309	0.0156918
P0N66_RS04670	213241..214299	WP_275802834.1	rod shape-determining protein	y	0.000386256	493	0.000134981	712	-1.07321	0.00121145
P0N66_RS07580	177437..178831	WP_275803953.1	ATP-binding protein	y	2.23238e-05	1622	4.80288e-06	1715	-1.07565	1
P0N66_RS08420	86604..87479	WP_275804279.1	agmatinase	y	0.000234353	679	7.92505e-05	946	-1.07851	0.0019467
P0N66_RS00690	147053..147451	WP_275802027.1	30S ribosomal protein S8	y	0.00403655	37	0.00227423	83	-1.07972	0.0106004
P0N66_RS12330	331..570	WP_275805862.1	hypothetical protein	y	0.000222664	694			-1.08119	0.00225436
P0N66_RS08935	complement(214590..215798)	WP_275804489.1	type II secretion system F family protein	y	0.000511775	418	0.000227982	554	-1.08389	0.0345583
P0N66_RS06265	209047..210021	WP_275803414.1	Mrp/NBP35 family ATP-binding protein	y	0.000119712	970	4.97515e-05	1142	-1.08551	4.30792e-05
P0N66_RS01995	451876..452520	WP_275802272.1	Holliday junction branch migration protein RuvA	y	0.000105719	1025	5.82334e-05	1082	-1.08713	0.213519
P0N66_RS10740	54475..55569	WP_275805206.1	quinolinate synthase NadA	y	0.000380096	499	0.000190673	608	-1.08765	0.00307979
P0N66_RS02885	202448..203569	WP_275802490.1	NAD(P)H-dependent glycerol-3-phosphate dehydrogenase	y	0.000168174	805	8.5966e-05	904	-1.08881	0.011773
P0N66_RS07560	complement(173337..174053)	WP_275803945.1	response regulator transcription factor	y	0.000194034	746	9.13502e-05	883	-1.08883	0.00730434
P0N66_RS09240	complement(56218..56937)	WP_275804627.1	ABC transporter ATP-binding protein	y	3.4549e-05	1487	7.81131e-06	1667	-1.09128	0.00450365
P0N66_RS07315	complement(112940..113692)	WP_275803850.1	sulfotransferase family 2 domain-containing protein	y	0.000188465	759	6.23511e-05	1047	-1.09367	0.0984762
P0N66_RS00720	149800..151104	WP_275802032.1	preprotein translocase subunit SecY	y	0.000170799	802			-1.09402	0.00257391
P0N66_RS01180	259655..259984	WP_275802122.1	Hpt domain-containing protein	y	0.000431289	461	0.000257081	512	-1.09492	0.0320749
P0N66_RS10580	complement(21998..23353)	WP_275805142.1	Trk system potassium transporter TrkA	y	0.000314894	575	0.00016219	651	-1.09495	0.000255788
P0N66_RS01725	374873..375880	WP_275802221.1	phenylalanine--tRNA ligase subunit alpha	y	0.00067683	320	0.000339366	421	-1.0958	0.000194638
P0N66_RS02365	complement(66405..67913)	WP_275802382.1	alpha/beta fold hydrolase	y	7.41783e-05	1171	2.99361e-05	1344	-1.09658	0.000182128
P0N66_RS00945	complement(202591..203445)	WP_275802075.1	ABC transporter ATP-binding protein	y	0.000182562	773	7.56999e-05	962	-1.1003	0.00542561
P0N66_RS00580	126642..127028	WP_275802008.1	50S ribosomal protein L7/L12	y	0.0148932	4	0.011523	11	-1.11002	0.0128903
P0N66_RS11780	48357..48830	WP_275805646.1	ribosome maturation factor RimP	y	0.000352837	528			-1.11288	0.131137
P0N66_RS11385	complement(66129..67523)	WP_275805490.1	glycosyltransferase N-terminal domain-containing protein	y	4.07236e-05	1415	1.06153e-05	1612	-1.11477	7.99657e-05
P0N66_RS09755	complement(167355..167603)	WP_275804843.1	type II toxin-antitoxin system CcdA family antitoxin	y	8.60884e-05	1115	4.15935e-05	1212	-1.11612	0.0779367
P0N66_RS00235	53541..54509	WP_275801945.1	nitronate monooxygenase	y	0.00138294	180	0.000699043	256	-1.12244	8.69663e-06
P0N66_RS07555	complement(173000..173347)	WP_275803943.1	Hpt domain-containing protein	y	0.000363956	519	0.00023631	543	-1.12333	0.00137815
P0N66_RS11990	93360..94841	WP_275805724.1	class I SAM-dependent methyltransferase	y	0.000255046	641	0.000107284	812	-1.12349	0.000778846
P0N66_RS02520	99592..100134	WP_275802420.1	lipopolysaccharide transport periplasmic protein LptA	y	7.54451e-06	1814	7.92311e-06	1665	-1.1267	0.202313
P0N66_RS07445	142654..143232	WP_275803901.1	flavodoxin family protein	y	0.000120275	968	3.80309e-05	1253	-1.12793	0.00114849
P0N66_RS11555	complement(106665..107582)	WP_275805557.1	hydrogenase small subunit	y	0.000125123	944	4.78524e-05	1155	-1.12866	0.00732583
P0N66_RS00605	136745..138832	WP_275802012.1	elongation factor G	y	0.000596504	358	0.000269335	495	-1.13307	0.000527316
P0N66_RS02645	129011..131182	WP_275802445.1	NADAR domain-containing protein	y	2.19111e-05	1630	9.47139e-06	1638	-1.13399	0.00643561
P0N66_RS07080	62574..64076	WP_275803757.1	NAD(P)/FAD-dependent oxidoreductase	y	3.11244e-05	1529	1.46641e-05	1553	-1.13716	0.0028811
P0N66_RS11250	31789..32334	WP_275805437.1	TlpA disulfide reductase family protein	y	0.000562791	379	0.000237497	537	-1.13952	0.000226396
P0N66_RS09400	complement(87813..88658)	WP_275804699.1	HDOD domain-containing protein	y	0.000521174	411	0.00031113	448	-1.14812	0.0136307
P0N66_RS00650	143688..144353	WP_275802019.1	30S ribosomal protein S3	y	0.00337838	51	0.000572025	289	-1.15171	0.000341856
P0N66_RS01410	320418..321677	WP_275802165.1	ATP-dependent Clp protease ATP-binding subunit ClpX	y	0.000891825	256	0.000257249	511	-1.15439	6.10349e-05
P0N66_RS09940	complement(29469..29741)	WP_275804895.1	HU family DNA-binding protein	y	0.0452533	1	0.0328885	2	-1.15795	0.000986633
P0N66_RS08300	complement(51985..53421)	WP_275804233.1	M48 family metalloprotease	y	3.83994e-05	1445	5.20145e-06	1710	-1.16035	1.99098e-05
P0N66_RS11995	94842..95531	WP_275805725.1	6-hydroxymethylpterin diphosphokinase MptE-like protein	y	4.39603e-05	1385	1.56857e-05	1540	-1.16101	0.000652164
P0N66_RS08115	complement(6900..7415)	WP_275804168.1	nitroreductase family protein	y	0.00014734	873	2.89473e-05	1362	-1.17106	0.00101776
P0N66_RS07095	65549..66298	WP_275803763.1	lysophospholipid acyltransferase family protein	y	3.07732e-05	1531	2.1773e-05	1451	-1.17151	0.00284295
P0N66_RS00625	141131..141754	WP_275802014.1	50S ribosomal protein L4	y	0.0017919	125	0.000797751	227	-1.17186	0.000530216
P0N66_RS02620	122161..123384	WP_275802440.1	ABC-three component system protein	y	3.94051e-05	1435	1.01657e-05	1617	-1.17565	0.000445408
P0N66_RS00570	124948..125658	WP_275802006.1	50S ribosomal protein L1	y	0.00350477	46	0.000972461	198	-1.17869	3.06866e-05
P0N66_RS03095	245724..246974	WP_275802529.1	histidine--tRNA ligase	y	0.000431289	460	0.000111341	792	-1.18679	2.82279e-06
P0N66_RS12710	77..1321	WP_275806002.1	ISL3 family transposase	y	2.43055e-05	1600	4.15464e-06	1724	-1.188	0.0688996
P0N66_RS03410	316979..318355	WP_275802589.1	DNA repair protein RadA	y	4.94123e-05	1345	1.58886e-05	1537	-1.18972	0.000606711
P0N66_RS11835	complement(62181..63668)	WP_275805668.1	ATP-binding protein	y	5.20822e-05	1329	1.0266e-05	1616	-1.19039	0.00752478
P0N66_RS00635	142135..142956	WP_275802016.1	50S ribosomal protein L2	y	0.00319097	60	0.0023248	81	-1.19087	1.20249e-05
P0N66_RS05115		WP_275802921.1	biotin--	y	3.278e-05	1511	9.84419e-06	1622	-1.19142	0.115081
P0N66_RS04085	complement(88543..90534)	WP_275802720.1	ATP-binding protein	y	6.201e-05	1258	1.58496e-05	1539	-1.19587	2.08067e-06
P0N66_RS03425	complement(318830..320722)	WP_275802590.1	SurA N-terminal domain-containing protein	y	0.00137901	181	0.000575074	288	-1.19847	0.000500356
P0N66_RS02615	120978..121988	WP_275802439.1	type I restriction enzyme HsdR N-terminal domain-containing protein	y	5.69036e-05	1303	1.72092e-05	1516	-1.19848	3.10535e-06
P0N66_RS10030	complement(47059..48045)	WP_275804924.1	RluA family pseudouridine synthase	y	7.51588e-05	1166	5.19147e-05	1126	-1.19959	0.00336405
P0N66_RS08155	complement(13432..16044)	WP_275804176.1	protein translocase subunit SecD	y	0.00078563	287	0.000245994	532	-1.20413	0.00371061
P0N66_RS07270	103458..104561	WP_275803831.1	glycosyltransferase	y	5.82556e-05	1289	1.78564e-05	1504	-1.20649	0.000443357
P0N66_RS00630	141751..142041	WP_275802015.1	50S ribosomal protein L23	y	0.00483145	29	0.00174534	119	-1.20703	0.000757076
P0N66_RS04385	complement(154945..156153)	WP_275802780.1	glyceraldehyde 3-phosphate dehydrogenase NAD-binding domain-containing protein	y	0.00230718	102	0.000937286	205	-1.20914	5.91295e-05
P0N66_RS05785	102978..103265	WP_275803219.1	HypC/HybG/HupF family hydrogenase formation chaperone	y	2.74735e-05	1565	9.70442e-06	1625	-1.2098	1
P0N66_RS07645	191682..192446	WP_275803979.1	DUF1829 domain-containing protein	y	3.43664e-05	1489	6.62253e-06	1684	-1.21125	0.00203497
P0N66_RS08100	complement(1715..4879)	WP_275804165.1	multidrug efflux RND transporter permease subunit	y	0.00010943	1008	4.22311e-05	1205	-1.21317	0.00212929
P0N66_RS01440	326120..326566	WP_275802169.1	outer membrane lipid asymmetry maintenance protein MlaD	y	0.000247195	649	0.000100106	843	-1.21687	0.0107314
P0N66_RS10035	complement(48125..48622)	WP_275804926.1	CarD family transcriptional regulator	y	0.000562964	377	0.000156237	661	-1.22462	0.00099342
P0N66_RS04150	103043..103699	WP_275802733.1	ABC transporter ATP-binding protein	y	0.000152667	855	6.74475e-05	1014	-1.2287	0.00650526
P0N66_RS00565	124472..124897	WP_275802005.1	50S ribosomal protein L11	y	0.00170436	138	0.000439833	358	-1.22961	0.000284466
P0N66_RS08780	complement(184752..185135)	WP_275804423.1	hypothetical protein	y	0.000211458	716	5.90947e-05	1070	-1.23502	0.0003231
P0N66_RS02155	complement(20630..21616)	WP_275802321.1	type II secretion system protein GspC	y	0.000230758	684	8.18798e-05	925	-1.24521	0.000229961
P0N66_RS00555	123586..123768	WP_275802003.1	preprotein translocase subunit SecE	y	0.000981996	238	0.000288129	476	-1.24649	1
P0N66_RS03440	complement(324348..325265)	WP_275802593.1	hypothetical protein	y	9.36906e-06	1787	2.47342e-05	1409	-1.24962	0.00928606
P0N66_RS10010	complement(42960..44030)	WP_275804917.1	peptide chain release factor 1	y	0.000178447	780	3.9849e-05	1228	-1.2568	2.46094e-06
P0N66_RS12690	complement(213..1544)	WP_275805994.1	IS1380 family transposase	y	6.35086e-05	1249	1.75967e-05	1511	-1.25935	0.000156095
P0N66_RS07275	104628..105353	WP_275803833.1	sulfotransferase family 2 domain-containing protein	y	4.32696e-05	1388	1.81929e-05	1500	-1.26246	0.00593091
P0N66_RS02195	complement(31735..32751)	WP_275802335.1	endolytic transglycosylase MltG	y	6.77641e-05	1212	2.38347e-05	1416	-1.26331	0.000159818
P0N66_RS08355	66732..67409	WP_275804257.1	type I-E CRISPR-associated protein Cas6/Cse3/CasE	y	0.00016313	822	5.23731e-05	1121	-1.26912	0.000440365
P0N66_RS06970	40939..42120	WP_275803710.1	GTPase ObgE	y	0.00033636	551	4.63088e-05	1170	-1.26943	0.000682115
P0N66_RS08645	140600..141955	WP_275804372.1	tRNA (N6-isopentenyl adenosine(37)-C2)-methylthiotransferase MiaB	y	7.88992e-05	1149	1.38282e-05	1573	-1.27034	0.00259914
P0N66_RS06640	294290..294925	WP_275803565.1	phosphoribosylanthranilate isomerase	y	0.000167926	806	2.95485e-05	1352	-1.2717	0.0194504
P0N66_RS00240	54562..55950	WP_275801946.1	poly(A) polymerase	y	8.70812e-05	1112	2.20216e-05	1447	-1.28085	0.000419598
P0N66_RS02100	complement(9880..10407)	WP_275802304.1	type II secretion system minor pseudopilin GspH	y	1.18304e-05	1759	9.66883e-06	1628	-1.2814	0.00032187
P0N66_RS02105	complement(10441..10866)	WP_275802306.1	type II secretion system major pseudopilin GspG	y	8.47379e-05	1119	1.13709e-05	1605	-1.28548	0.0308889
P0N66_RS04620	complement(197815..198741)	WP_275802825.1	TrmH family RNA methyltransferase	y	5.24466e-05	1325	2.05745e-05	1469	-1.2909	0.000160323
P0N66_RS03400	314757..315587	WP_275802587.1	DNA repair protein RadC	y	3.114e-05	1528	2.90973e-05	1358	-1.29889	0.0571828
P0N66_RS09140	complement(33501..33923)	WP_275804586.1	hydrogenase iron-sulfur subunit	y	0.00309082	65	0.00149764	137	-1.30253	0.0149038
P0N66_RS12155	24166..25056	WP_275805793.1	HDOD domain-containing protein	y	0.000106293	1021	2.23616e-05	1442	-1.30267	0.000560505
P0N66_RS02015	455319..456074	WP_275802276.1	OmpA family protein	y	1.26236e-05	1746	2.25027e-05	1439	-1.30395	0.00335503
P0N66_RS09850	complement(10025..11104)	WP_275804866.1	trypsin-like peptidase domain-containing protein	y	0.000306158	585	8.59264e-05	905	-1.31154	4.34185e-07
P0N66_RS01415	321681..324101	WP_275802166.1	endopeptidase La	y	0.000275367	614	0.00012532	746	-1.31376	0.000125451
P0N66_RS08535	113531..114175	WP_275804326.1	phosphatidylserine decarboxylase family protein	y	0.000269509	624	8.82329e-05	893	-1.31725	3.24747e-06
P0N66_RS02000	452517..453614	WP_275802273.1	Holliday junction branch migration DNA helicase RuvB	y	0.000127804	935	3.92432e-05	1236	-1.32051	0.00039231
P0N66_RS00680	146262..146801	WP_275802025.1	50S ribosomal protein L5	y	0.00348017	47	0.000700677	254	-1.32102	6.36379e-05
P0N66_RS04810	242202..242636	WP_275802860.1	hypothetical protein	y	8.39924e-05	1125	2.18999e-05	1449	-1.3234	8.49282e-05
P0N66_RS01665	complement(365018..366250)	WP_275802214.1	integrase arm-type DNA-binding domain-containing protein	y	3.3634e-05	1501	1.29029e-05	1584	-1.32451	0.046509
P0N66_RS01435	325348..326139	WP_275802168.1	ATP-binding cassette domain-containing protein	y	0.000102283	1037	2.54793e-05	1404	-1.32692	0.00118532
P0N66_RS08280	complement(46454..48166)	WP_338140551.1	UshA-like (seleno)protein	y	3.95274e-05	1432	4.43784e-05	1186	-1.32729	0.00968439
P0N66_RS01495	334320..335537	WP_275802181.1	electron transfer flavoprotein subunit alpha	y	0.000878202	259	0.000230883	550	-1.32854	3.94239e-05
P0N66_RS06985	44748..45404	WP_275803716.1	nicotinate-nucleotide adenylyltransferase	y	3.80247e-05	1450	1.78982e-05	1503	-1.33386	4.33973e-06
P0N66_RS08690	complement(150181..151152)	WP_275804389.1	Gfo/Idh/MocA family oxidoreductase	y	0.000193179	747	4.80065e-05	1153	-1.33403	0.0111654
P0N66_RS01130	245597..246469	WP_275802112.1	ATP phosphoribosyltransferase	y	0.000931858	249	0.000323707	434	-1.33813	2.04357e-05
P0N66_RS02080	complement(5812..7092)	WP_275802298.1	hypothetical protein	y	0.000121396	961	2.73827e-05	1383	-1.34043	0.00239831
P0N66_RS10155	74315..76117	WP_275804973.1	YcaO-like family protein	y	0.000240015	661	6.79973e-05	1011	-1.34698	1.27997e-06
P0N66_RS05765	complement(96132..98792)	WP_275803211.1	bifunctional diguanylate cyclase/phosphodiesterase	y	9.12453e-05	1090	3.0203e-05	1340	-1.35276	2.01857e-05
P0N66_RS09295	complement(70310..70822)	WP_275804648.1	N-acetyltransferase	y	0.00031426	576	8.05895e-05	934	-1.35302	0.00155451
P0N66_RS08505	108172..109014	WP_275804314.1	pantoate--beta-alanine ligase	y	7.16842e-05	1183	1.87354e-05	1492	-1.35637	0.00384162
P0N66_RS05835	115072..115500	WP_275803239.1	FKBP-type peptidyl-prolyl cis-trans isomerase	y	0.0017446	131	0.000709506	249	-1.36137	0.000410028
P0N66_RS00775	157089..158327	WP_275802041.1	2-iminoacetate synthase ThiH	y	9.60327e-05	1070	2.70997e-05	1386	-1.36276	1.79496e-06
P0N66_RS01530	340232..340699	WP_275802188.1	transcriptional regulator NrdR	y	0.000210888	718			-1.36598	1
P0N66_RS06710	complement(310862..312190)	WP_275803592.1	AAA family ATPase	y	0.000175555	787	3.83033e-05	1248	-1.36824	3.00126e-05
P0N66_RS08440	89022..90005	WP_275804287.1	chemotaxis protein	y	0.000216533	710	9.75382e-05	853	-1.38217	0.0021
P0N66_RS00560	123794..124324	WP_275802004.1	transcription termination/antitermination protein NusG	y	0.000756311	299	0.000327909	429	-1.38632	0.00110777
P0N66_RS08350	66050..66745	WP_275804255.1	type I-E CRISPR-associated protein Cas5/CasD	y	0.000435871	455	0.000145111	686	-1.38664	0.00125307
P0N66_RS10590	complement(24386..25093)	WP_275805146.1	methyltransferase	y	0.000521905	409	0.000315466	446	-1.39329	0.00901894
P0N66_RS00405	complement(89889..91661)	WP_275801979.1	translational GTPase TypA	y	0.000238899	665	0.000167051	644	-1.39557	0.00454496
P0N66_RS06975	42137..43291	WP_275803712.1	glutamate 5-kinase	y	0.000174201	791	4.12372e-05	1218	-1.44397	3.11061e-05
P0N66_RS04060	83754..84929	WP_275802715.1	pyridoxal phosphate-dependent aminotransferase	y	0.000415669	475	9.92948e-05	845	-1.45416	1.81857e-05
P0N66_RS04910	complement(260804..261817)	WP_275802880.1	ABC transporter substrate-binding protein	y	5.87253e-05	1282	1.95473e-05	1484	-1.46878	0.0146038
P0N66_RS07440	141102..142667	WP_275803899.1	4-alpha-glucanotransferase	y	4.18959e-05	1405	8.42728e-06	1658	-1.47162	0.0236314
P0N66_RS03480	complement(334463..336325)	WP_275802601.1	penicillin-binding protein 2	y	4.79014e-05	1356	1.32406e-05	1582	-1.47417	3.43749e-05
P0N66_RS04225	118790..119455	WP_275802749.1	hypothetical protein	y	0.0020541	116	0.000610273	275	-1.48479	1.32706e-05
P0N66_RS10960	complement(101013..102533)	WP_275805291.1	radical SAM protein	y	0.000147347	872	3.49682e-05	1291	-1.48747	0.000759956
P0N66_RS12770	<1..>719	WP_275806027.1	class I SAM-dependent DNA methyltransferase, partial	y	0.000123481	950			-1.4878	1
P0N66_RS10045	complement(49285..49854)	WP_275804930.1	50S ribosomal protein L25	y	0.00234824	99	0.000633978	268	-1.48911	0.000209411
P0N66_RS05890	complement(127874..129925)	WP_275803261.1	PBP1A family penicillin-binding protein	y	6.0882e-05	1268	1.63755e-05	1528	-1.49355	0.000317039
P0N66_RS12015	97980..98894	WP_275805733.1	NAD(P)-dependent oxidoreductase	y	8.97567e-05	1098	3.78172e-05	1255	-1.50313	0.0125717
P0N66_RS01710	373675..374217	WP_275802288.1	translation initiation factor IF-3	y	0.00061683	351	0.00013301	718	-1.50388	7.67522e-05
P0N66_RS12350	5610..8933	WP_275805870.1	DNA methyltransferase	y	2.74552e-05	1566	1.0875e-05	1608	-1.50988	0.000659705
P0N66_RS09285	complement(65684..67354)	WP_275804643.1	methyl-accepting chemotaxis protein	y	0.00171094	136	0.000483625	340	-1.51457	5.0424e-05
P0N66_RS10050	complement(50061..51008)	WP_275804932.1	ribose-phosphate pyrophosphokinase	y	0.00121096	200	0.000262151	505	-1.51533	0.000700379
P0N66_RS07345	118944..119546	WP_275803862.1	adenylyl-sulfate kinase	y	0.000123927	948	5.37982e-05	1114	-1.51576	0.00143498
P0N66_RS08105	complement(4882..6141)	WP_275804166.1	efflux RND transporter periplasmic adaptor subunit	y	0.000348072	533	5.16232e-05	1132	-1.51583	1.30581e-05
P0N66_RS10060	complement(51091..51972)	WP_275804935.1	4-(cytidine 5'-diphospho)-2-C-methyl-D-erythritol kinase	y	4.49786e-05	1379	1.39622e-05	1567	-1.52427	0.000961221
P0N66_RS01865	416941..421146	WP_275802247.1	hypothetical protein	y	5.80992e-05	1291	9.50266e-06	1637	-1.53193	2.39139e-05
P0N66_RS04160	complement(104678..105514)	WP_275802735.1	ion transporter	y	6.20393e-05	1257	3.98111e-05	1229	-1.5436	0.000181487
P0N66_RS01325	297050..297634	WP_275802149.1	hypothetical protein	y	0.000299182	591	5.16427e-05	1130	-1.56107	0.00355578
P0N66_RS08365	68435..69358	WP_275804261.1	type I-E CRISPR-associated endonuclease Cas1e	y	0.00011626	984	2.26727e-05	1436	-1.57332	0.00140427
P0N66_RS11515	complement(99350..99550)	WP_275805541.1	dual CXXC motif small (seleno)protein	y	0.000176406	785	6.02018e-05	1060	-1.57813	1
P0N66_RS00670	145478..145846	WP_275802023.1	50S ribosomal protein L14	y	0.00244623	93	0.000603218	280	-1.58208	0.000274387
P0N66_RS01450	327637..328281	WP_275802171.1	ABC transporter substrate-binding protein	y	0.000414675	477	0.000108409	808	-1.59282	0.000395754
P0N66_RS01870	421175..424294	WP_275802248.1	transglutaminase domain-containing protein	y	0.000128739	932	3.34344e-05	1311	-1.59957	2.47861e-05
P0N66_RS08035	271395..272657	WP_275804141.1	2-oxoacid:acceptor oxidoreductase subunit alpha	y	9.08253e-05	1092	3.71523e-05	1261	-1.6002	0.00257179
P0N66_RS10965	complement(102666..103922)	WP_275805293.1	YeeE/YedE thiosulfate transporter family protein	y	0.000469579	436	0.000112882	789	-1.61558	4.81267e-05
P0N66_RS12270	complement(50152..50508)	WP_275805837.1	flagellar basal body rod C-terminal domain-containing protein	y	6.74372e-05	1216	1.59022e-05	1536	-1.61882	0.0116773
P0N66_RS07575	complement(176786..177172)	WP_275803951.1	response regulator	y	0.000191458	751	4.05398e-05	1221	-1.6323	0.000279584
P0N66_RS08950	complement(217296..218402)	WP_275804496.1	SO_0444 family Cu/Zn efflux transporter	y	5.92749e-05	1280			-1.63419	1
P0N66_RS06930	31302..32396	WP_275803693.1	4-hydroxythreonine-4-phosphate dehydrogenase PdxA	y	1.4717e-05	1729	3.36602e-06	1736	-1.64476	0.00989927
P0N66_RS12145	22387..23094	WP_275805789.1	hypothetical protein	y	0.00172374	134	0.000550183	295	-1.64864	9.84794e-05
P0N66_RS11245	complement(28974..31529)	WP_275805435.1	MASE3 domain-containing protein	y	1.82811e-05	1675	5.75506e-06	1703	-1.6666	1
P0N66_RS11550	complement(105051..106529)	WP_275805555.1	methyl-accepting chemotaxis protein	y	0.000118307	973	4.03754e-05	1222	-1.67233	0.00408747
P0N66_RS05215	331387..332304	WP_275802953.1	restriction endonuclease	y	2.58251e-05	1584	5.73332e-06	1704	-1.6939	0.033687
P0N66_RS08340	64358..64891	WP_275804250.1	type I-E CRISPR-associated protein Cse2/CasB	y	0.000237158	670	2.18284e-05	1450	-1.70795	0.01227
P0N66_RS05810	complement(109957..110466)	WP_275803229.1	hypothetical protein	y	6.83843e-05	1207			-1.7259	1
P0N66_RS09345	78952..80079	WP_275804675.1	DVU0298 family protein	y	0.000181515	775	3.03607e-05	1338	-1.73223	0.00277918
P0N66_RS10595	complement(25216..25734)	WP_275805148.1	TlpA disulfide reductase family protein	y	0.000661669	326	0.0002466	530	-1.73422	0.000516574
P0N66_RS00710	149158..149343	WP_275802030.1	50S ribosomal protein L30	y	0.00368462	42	0.00103198	189	-1.74049	0.00480292
P0N66_RS10025	complement(46300..47031)	WP_275804922.1	dephospho-CoA kinase	y	0.000174565	790	5.57921e-05	1099	-1.74697	0.000229193
P0N66_RS01040	complement(225899..227083)	WP_275802094.1	LptF/LptG family permease	y	8.94866e-06	1793	4.8222e-06	1714	-1.76989	0.0120651
P0N66_RS08475	102451..104337	WP_275804302.1	exodeoxyribonuclease V subunit alpha	y	4.27701e-05	1392	6.44233e-06	1687	-1.77103	0.00430708
P0N66_RS00155	complement(34811..35626)	WP_275801929.1	endonuclease III domain-containing protein	y	7.7151e-06	1809	3.83093e-06	1730	-1.77168	0.0149462
P0N66_RS12615	5244..5639	WP_275805974.1	desulfoferrodoxin family protein	y	0.00114838	210	0.000235398	544	-1.77404	0.000376865
P0N66_RS11785	49038..50468	WP_275805648.1	transcription termination factor NusA	y	0.00129004	187	0.000359276	414	-1.78864	0.000666361
P0N66_RS07165	78764..79429	WP_275803790.1	outer membrane lipoprotein carrier protein LolA	y	8.83204e-05	1104	4.91624e-05	1146	-1.82697	0.025772
P0N66_RS07885	236521..238350	WP_275804081.1	DNA topoisomerase IV subunit B	y	9.74017e-05	1063	2.12442e-05	1461	-1.82996	5.28696e-05
P0N66_RS10005	complement(42016..42963)	WP_275804914.1	peptide chain release factor N(5)-glutamine methyltransferase	y	3.24486e-05	1514	9.87997e-06	1621	-1.83117	0.000736882
P0N66_RS07660	194645..196219	WP_275803985.1	class I SAM-dependent DNA methyltransferase	y	3.57873e-05	1476			-1.83471	1
P0N66_RS05660	complement(72304..74841)	WP_275803139.1	molybdopterin-dependent oxidoreductase	y	4.65926e-05	1365			-1.84052	1
P0N66_RS10915	complement(89268..90290)	WP_275805275.1	GTP 3',8-cyclase MoaA	y	0.000356193	524	4.89618e-05	1147	-1.84846	0.000464225
P0N66_RS07180	82527..82919	WP_275803796.1	beta-hydroxyacyl-ACP dehydratase	y	0.000175414	789	4.19344e-05	1209	-1.859	0.00400699
P0N66_RS12085	complement(11980..12684)	WP_275805766.1	prepilin-type N-terminal cleavage/methylation domain-containing protein	y	0.000231876	682	6.8646e-05	1007	-1.86555	0.000787373
P0N66_RS01160	256061..256543	WP_275802118.1	transcription elongation factor GreA	y	0.00290294	71	0.000961648	199	-1.88685	0.00346595
P0N66_RS08610	complement(132972..133865)	WP_275804357.1	radical SAM protein	y	3.9132e-05	1439	7.15753e-06	1675	-1.88819	0.000138604
P0N66_RS01125	245220..245600	WP_275802111.1	phosphoribosyl-AMP cyclohydrolase	y	0.000338377	549	8.61165e-05	902	-1.89595	0.000217729
P0N66_RS07570	complement(175954..176775)	WP_275803949.1	pyruvate, water dikinase regulatory protein	y	0.000135516	911	2.34015e-05	1424	-1.91216	1.1307e-05
P0N66_RS00595	135786..136157	WP_013163680.1	MULTISPECIES: 30S ribosomal protein S12	y	0.00608681	18	0.00181946	114	-1.95605	0.00327561
P0N66_RS08240	36359..39715	WP_275804205.1	DUF5714 domain-containing protein	y	9.28283e-05	1085	1.70948e-05	1517	-1.98533	1.42369e-06
P0N66_RS05190	326366..326923	WP_275802941.1	hypothetical protein	y	0.00121085	201	0.000318563	442	-1.99674	9.479e-06
P0N66_RS04145	101706..102875	WP_275802732.1	FtsX-like permease family protein	y	0.000247066	650	4.53567e-05	1176	-1.99708	1.47127e-05
P0N66_RS08330	60169..62844	WP_275804246.1	CRISPR-associated helicase Cas3'	y	0.000102847	1034	7.83171e-06	1666	-2.022	0.00150686
P0N66_RS07510	complement(154855..157674)	WP_275803923.1	transglycosylase domain-containing protein	y	5.03714e-06	1830	1.13621e-06	1751	-2.03294	4.41871e-05
P0N66_RS04690	complement(217367..217966)	WP_275802838.1	methyltransferase type 12	y	0.000298197	593	6.36455e-05	1038	-2.06485	0.000851491
P0N66_RS07000	complement(47457..48818)	WP_275803722.1	replicative DNA helicase	y	0.00011762	975	1.6704e-05	1524	-2.07655	8.99701e-05
P0N66_RS12525	6693..8918	WP_275805938.1	PDZ domain-containing protein	y	0.000755061	300	9.55993e-05	865	-2.1072	4.13486e-07
P0N66_RS02090	complement(7776..8615)	WP_275802301.1	hypothetical protein	y	0.0010245	227	0.000188806	610	-2.12147	8.18076e-06
P0N66_RS11720	complement(32828..34603)	WP_275805624.1	N-acetylmuramoyl-L-alanine amidase	y	0.000147359	871	5.53249e-05	1103	-2.12854	0.00847545
P0N66_RS07530	complement(164653..166773)	WP_275803932.1	ABC-F family ATP-binding cassette domain-containing protein	y	3.51495e-05	1482	5.49673e-06	1708	-2.13005	0.00101983
P0N66_RS09495	110167..111303	WP_275804739.1	molecular chaperone DnaJ	y	0.000208863	720	4.8696e-05	1149	-2.13982	6.07139e-07
P0N66_RS06335	229505..231280	WP_275803445.1	AAA family ATPase	y	4.2203e-05	1399	4.66517e-06	1719	-2.15825	4.74356e-05
P0N66_RS12785	complement(<1..>523)	WP_275806032.1	N-6 DNA methylase, partial	y	5.96349e-05	1276	4.08657e-06	1725	-2.15937	0.000181969
P0N66_RS11765	complement(43335..44459)	WP_275805642.1	HD domain-containing protein	y	3.31136e-05	1509	9.39994e-06	1640	-2.24051	0.000445751
P0N66_RS08335	62841..64361	WP_275804248.1	type I-E CRISPR-associated protein Cse1/CasA	y	0.000237772	667	3.58037e-05	1276	-2.24452	8.03024e-07
P0N66_RS00425	93753..95744	WP_275801983.1	PASTA domain-containing protein	y	2.61176e-05	1579	6.2015e-06	1696	-2.32891	0.00611009
P0N66_RS01190	260971..262755	WP_275802124.1	ATP-binding protein	y	5.14469e-05	1333	4.84736e-06	1713	-2.37063	0.0029968
P0N66_RS09885	16790..17494	WP_275804878.1	protein TolQ	y	0.000517856	413	0.000100279	841	-2.37537	4.66403e-05
P0N66_RS00270	complement(61116..61661)	WP_275801952.1	response regulator	y	0.00016788	807	5.70134e-05	1090	-2.38904	0.00964395
P0N66_RS12030	100199..101164	WP_275805739.1	radical SAM/SPASM domain-containing protein	y	6.28488e-05	1254	1.44789e-05	1560	-2.39667	0.00118041
P0N66_RS09045	11724..13322	WP_275804546.1	ABC transporter substrate-binding protein	y	9.857e-05	1052	1.2262e-05	1592	-2.43362	2.32292e-05
P0N66_RS10365	complement(121139..122941)	WP_275805057.1	methyl-accepting chemotaxis protein	y	0.00120723	202	0.00012598	743	-2.43831	4.28421e-06
P0N66_RS07420	complement(134570..135463)	WP_275803891.1	PHP domain-containing protein	y	9.90135e-05	1049	1.95543e-05	1483	-2.4504	0.00443632
P0N66_RS09605	133193..134080	WP_275804786.1	MinD/ParA family protein	y	0.000111631	1002	1.74001e-05	1513	-2.50268	0.00145007
P0N66_RS08360	67449..68438	WP_275804259.1	RhuM family protein	y	5.35567e-05	1315	8.75809e-06	1649	-2.50951	3.25196e-05
P0N66_RS02120	complement(12300..13529)	WP_275802311.1	type II secretion system protein GspL	y	0.000140667	893	5.78131e-05	1083	-2.52183	0.0144058
P0N66_RS00665	145125..145388	WP_275802022.1	30S ribosomal protein S17	y	0.00405341	35	0.00154628	129	-2.5226	0.0160415
P0N66_RS09065	17027..17635	WP_275804553.1	FmdE family protein	y	0.000171446	800	1.39323e-05	1568	-2.54724	4.87943e-05
P0N66_RS06460	complement(255909..257072)	WP_275803492.1	c(7)-type cytochrome triheme domain-containing protein	y	0.00179707	124	0.000297111	461	-2.61226	5.60413e-05
P0N66_RS03820	complement(28172..28774)	WP_275802668.1	sulfurtransferase-like selenium metabolism protein YedF	y	0.00032787	561	6.27079e-05	1045	-2.6142	0.000703028
P0N66_RS00010	complement(756..2063)	WP_275801900.1	phosphomethylpyrimidine synthase ThiC	y	6.36531e-05	1247	1.82994e-05	1497	-2.6312	0.000707136
P0N66_RS10500	complement(<1..2409)	WP_275805114.1	DUF6531 domain-containing protein, partial	y	2.90056e-05	1547	1.03407e-06	1752	-2.63583	1
P0N66_RS05655	complement(71586..72287)	WP_275803137.1	4Fe-4S dicluster domain-containing protein	y	4.20164e-05	1401	4.32676e-06	1722	-2.6418	0.000324914
P0N66_RS06705	complement(310171..310806)	WP_275803591.1	general secretion pathway protein GspB	y	7.46167e-05	1168	3.33376e-05	1312	-2.66026	0.0125387
P0N66_RS02390	71768..73042	WP_275802390.1	diguanylate cyclase	y	5.84192e-05	1285	3.78199e-05	1254	-2.66895	0.0003436
P0N66_RS06655		WP_275803571.1	PhoH family protein	y	3.63859e-05	1468			-2.68373	1
P0N66_RS08695	151350..152906	WP_275804392.1	sodium-dependent transporter	y	9.65484e-05	1065			-2.71931	0.00861387
P0N66_RS11845	complement(64500..66635)	WP_275805672.1	EAL domain-containing protein	y	0.000121361	962	1.20781e-05	1594	-2.73052	0.000636411
P0N66_RS11730	complement(37286..37603)	WP_275805628.1	DUF167 domain-containing protein	y	5.2514e-05	1324			-2.80703	1
P0N66_RS02085	complement(7233..7763)	WP_275802300.1	CHRD domain-containing protein	y	0.000398986	488	6.47349e-05	1034	-3.01304	7.70762e-06
P0N66_RS12050	2483..2740	WP_275805753.1	ComEA family DNA-binding protein	y	0.00485452	28	0.000869026	211	-3.01706	0.000215406
P0N66_RS10140	71214..72605	WP_275804967.1	alpha/beta hydrolase	y	6.9427e-05	1199	7.27399e-06	1672	-3.08388	6.00659e-05
P0N66_RS11255	32331..32879	WP_275805439.1	nitrous oxide reductase accessory protein NosL	y	0.000220737	699			-3.08939	0.00396368
P0N66_RS02380	69695..71206	WP_275802387.1	ATP-binding protein	y	1.8094e-05	1681	3.36469e-06	1737	-3.12628	0.00268112
P0N66_RS02850	complement(190779..192101)	WP_275802483.1	hypothetical protein	y	0.000475113	432	3.29213e-05	1317	-3.51113	3.45318e-06
P0N66_RS06450	complement(252324..254675)	WP_275803488.1	ATP-binding protein	y	3.69242e-05	1463	6.10813e-06	1698	-3.56981	0.00101129
P0N66_RS09060	15121..16983	WP_275804551.1	ABC transporter ATP-binding protein	y	3.85936e-05	1442	1.31181e-06	1750	-3.64067	0.00230351
P0N66_RS11850	complement(66640..67698)	WP_275805674.1	cytochrome c peroxidase	y	5.05603e-05	1342			-3.72517	1
P0N66_RS10920	90716..91948	WP_275805277.1	multiheme c-type cytochrome ExtKL	y	0.00167279	143	6.9098e-05	1003	-3.85765	1.99403e-07
P0N66_RS00115	complement(24952..27210)	WP_275801921.1	ribonucleoside triphosphate reductase	y	4.66877e-05	1364	2.70298e-06	1743	-4.17371	2.47454e-05
P0N66_RS08860	complement(198520..200577)	WP_275804458.1	TonB-dependent receptor	y	0.000161672	827	1.43924e-05	1563	-4.3257	0.000143519
P0N66_RS02855	complement(192101..194461)	WP_275802484.1	multiheme c-type cytochrome	y	0.000309293	580	1.01012e-05	1618	-4.60879	1.90508e-06
P0N66_RS04220	116997..118646	WP_275802747.1	ammonia-forming cytochrome c nitrite reductase subunit c552	y	0.00278424	78	7.06793e-05	995	-4.64942	7.36891e-07
P0N66_RS03700		WP_275802645.1	phosphate/phosphite/phosphonate ABC transporter substrate-binding protein	y	0.000292735	598	2.32326e-05	1428	-4.81948	4.10341e-05
P0N66_RS02840	complement(189065..190177)	WP_275802481.1	cytochrome c3 family protein	y	5.7895e-05	1294			-5.13636	1
P0N66_RS06555	276415..277542	WP_275803531.1	hypothetical protein	y	0.00553574	21	1.84471e-05	1495	-5.14648	4.38472e-05
P0N66_RS12520	2289..6605	WP_275805936.1	hypothetical protein	y	0.000176298	786	6.03473e-06	1699	-5.48219	4.24014e-07
P0N66_RS11645	complement(13293..16628)	WP_275805594.1	molybdopterin oxidoreductase family protein	y	0.000451405	447	3.95353e-06	1728	-6.02092	0.00101543
P0N66_RS02815	complement(181662..182771)	WP_275802476.1	cytochrome c3 family protein	y	0.000352692	529			-9.87384	3.17687e-05
P0N66_RS01820		PSEUDO		pseudo
P0N66_RS03645		PSEUDO		pseudo
P0N66_RS05435	<26889..27140	PSEUDO		pseudo
P0N66_RS08385	complement(<78792..79639)	PSEUDO		pseudo
P0N66_RS11020	complement(<113648..115102)	PSEUDO		pseudo
P0N66_RS12285		PSEUDO		pseudo
P0N66_RS12535	<9656..9898	PSEUDO		pseudo
P0N66_RS12805		PSEUDO		pseudo
P0N66_RS00095	complement(21037..22143)	WP_275801917.1	iron ABC transporter permease	n
P0N66_RS00125	complement(28403..29410)	WP_275801923.1	iron ABC transporter permease	n
P0N66_RS00140	complement(31375..31782)	WP_275801926.1	biopolymer transporter ExbD	n
P0N66_RS00160	complement(35664..35993)	WP_275801930.1	hypothetical protein	n
P0N66_RS00180	complement(39088..40452)	WP_275801934.1	MFS transporter	n
P0N66_RS00255	58242..59465	WP_275801949.1	MFS transporter	n
P0N66_RS00260	59621..60436	WP_275801950.1	adenosylcobinamide-GDP ribazoletransferase	n
P0N66_RS00280	complement(63102..64067)	WP_275801954.1	sulfite exporter TauE/SafE family protein	n
P0N66_RS00285	64362..64793	WP_275801955.1	hypothetical protein	n
P0N66_RS00290	complement(64950..65390)	WP_275801956.1	NUDIX hydrolase	n
P0N66_RS00365	complement(82057..82455)	WP_275801971.1	hypothetical protein	n
P0N66_RS00420	93402..93728	WP_275801982.1	hypothetical protein	n
P0N66_RS00440	98956..100035	WP_275801986.1	phospho-N-acetylmuramoyl-pentapeptide-transferase	n
P0N66_RS00465	105332..106168	WP_275801991.1	FtsQ-type POTRA domain-containing protein	n
P0N66_RS00685	146826..147011	WP_275802026.1	type Z 30S ribosomal protein S14	n
P0N66_RS00790	161069..161350	WP_275802044.1	mercury methylation ferredoxin HgcB	n
P0N66_RS00885	185556..189185	WP_275802063.1	flagellin	n
P0N66_RS00905	complement(194239..194412)	WP_275802067.1	Trm112 family protein	n
P0N66_RS00930	198290..199183	WP_275802072.1	glycosyltransferase	n
P0N66_RS00940	complement(200774..202423)	WP_275802074.1	hypothetical protein	n
P0N66_RS01020	complement(223011..223202)	WP_275802090.1	uracil-DNA glycosylase	n
P0N66_RS01045	complement(227080..227463)	WP_275802095.1	fluoride efflux transporter CrcB	n
P0N66_RS01200	complement(263185..263457)	WP_275802126.1	hypothetical protein	n
P0N66_RS01245		WP_275802287.1	response regulator	n
P0N66_RS01290	287719..288282	WP_275802142.1	LPS export ABC transporter periplasmic protein LptC	n
P0N66_RS01320	296755..296979	WP_275802148.1	hypothetical protein	n
P0N66_RS01460	328778..329281	WP_275802173.1	hypothetical protein	n
P0N66_RS01465	329349..329870	WP_275802174.1	DUF177 domain-containing protein	n
P0N66_RS01565	347380..347571	WP_275802195.1	hypothetical protein	n
P0N66_RS01620	complement(359056..359412)	WP_275802205.1	hypothetical protein	n
P0N66_RS01625	complement(359586..360227)	WP_275802206.1	hypothetical protein	n
P0N66_RS01630	complement(360355..360639)	WP_275802207.1	hypothetical protein	n
P0N66_RS01635	complement(360636..360794)	WP_275802208.1	hypothetical protein	n
P0N66_RS01640	complement(360791..361246)	WP_275802209.1	DUF5681 domain-containing protein	n
P0N66_RS01645	complement(361239..361460)	WP_275802210.1	hypothetical protein	n
P0N66_RS01650	complement(361631..363808)	WP_275802211.1	AAA family ATPase	n
P0N66_RS01655	complement(363808..364104)	WP_275802212.1	helix-turn-helix domain-containing protein	n
P0N66_RS01660	complement(364503..365021)	WP_275802213.1	hypothetical protein	n
P0N66_RS01670	366688..367497	WP_275802215.1	flagellin	n
P0N66_RS01750	379544..381349	WP_275802225.1	ATP-binding protein	n
P0N66_RS01780	389404..389571	WP_275802231.1	AbrB/MazE/SpoVT family DNA-binding domain-containing protein	n
P0N66_RS01840	407185..407631	WP_275802241.1	hypothetical protein	n
P0N66_RS01880	425614..426390	WP_275802250.1	hypothetical protein	n
P0N66_RS01890	427207..427515	WP_275802252.1	hypothetical protein	n
P0N66_RS01920	436141..436671	WP_275802258.1	hydrogenase maturation protease	n
P0N66_RS02055	462714..>462981	WP_275802284.1	sigma 54-interacting transcriptional regulator, partial	n
P0N66_RS02060	complement(45..326)	WP_275802292.1	type II toxin-antitoxin system RelE/ParE family toxin	n
P0N66_RS02070	complement(3720..4883)	WP_275802295.1	hypothetical protein	n
P0N66_RS02075	complement(4888..5799)	WP_275802296.1	cytochrome c3 family protein	n
P0N66_RS02130	complement(14600..15271)	WP_275802313.1	type II secretion system minor pseudopilin GspJ	n
P0N66_RS02135	complement(15268..15645)	WP_275802315.1	type II secretion system minor pseudopilin GspI	n
P0N66_RS02160	complement(21809..22117)	WP_275802323.1	hypothetical protein	n
P0N66_RS02215	complement(37079..37363)	WP_275802340.1	inner-membrane translocator	n
P0N66_RS02250	44258..44878	WP_275802350.1	hypothetical protein	n
P0N66_RS02255	44841..45356	WP_275802351.1	HAMP domain-containing sensor histidine kinase	n
P0N66_RS02260	45331..45987	WP_275802353.1	response regulator	n
P0N66_RS02290	48852..49223	WP_275802362.1	J domain-containing protein	n
P0N66_RS02295	49265..49408	WP_275802363.1	hypothetical protein	n
P0N66_RS02320	55852..56049	WP_013164409.1	MULTISPECIES: DUF2892 domain-containing protein	n
P0N66_RS02325	56100..57494	WP_275802369.1	reverse transcriptase family protein	n
P0N66_RS02330	57487..58308	WP_275802371.1	5'-methylthioadenosine/S-adenosylhomocysteine nucleosidase	n
P0N66_RS02335	58343..60037	WP_275802372.1	tetratricopeptide repeat protein	n
P0N66_RS02340	60034..61722	WP_275802374.1	hypothetical protein	n
P0N66_RS02345	61739..62539	WP_275802376.1	hypothetical protein	n
P0N66_RS02370	68401..68610	WP_275802384.1	hypothetical protein	n
P0N66_RS02385	71223..71711	WP_275802389.1	response regulator	n
P0N66_RS02410	78845..79153	WP_275802396.1	DUF6516 family protein	n
P0N66_RS02420	79752..80585	WP_275802398.1	Wadjet anti-phage system protein JetD domain-containing protein	n
P0N66_RS02435	complement(83593..83733)	WP_275802403.1	hypothetical protein	n
P0N66_RS02450	complement(85963..86538)	WP_275802406.1	CDP-diacylglycerol--glycerol-3-phosphate 3-phosphatidyltransferase	n
P0N66_RS02460	complement(87237..87506)	WP_275802408.1	YHS domain-containing protein	n
P0N66_RS02580	115048..117441	WP_275802432.1	DUF3987 domain-containing protein	n
P0N66_RS02585	117441..118046	WP_275802433.1	hypothetical protein	n
P0N66_RS02590	118168..118476	WP_275802434.1	hypothetical protein	n
P0N66_RS02595	118473..118940	WP_275802435.1	hypothetical protein	n
P0N66_RS02600	118948..119487	WP_275802436.1	hypothetical protein	n
P0N66_RS02605	119754..120071	WP_275802437.1	hypothetical protein	n
P0N66_RS02610	120085..120309	WP_275802438.1	hypothetical protein	n
P0N66_RS02660	134776..135297	WP_275802448.1	DUF3387 domain-containing protein	n
P0N66_RS02690	141091..142173	WP_275802453.1	AI-2E family transporter	n
P0N66_RS02755	160113..160661	WP_275802464.1	HPP family protein	n
P0N66_RS02765	complement(161408..162094)	WP_275802466.1	VTT domain-containing protein	n
P0N66_RS02800	178204..179148	WP_275802473.1	mechanosensitive ion channel family protein	n
P0N66_RS02845	complement(190192..190782)	WP_275802482.1	cytochrome c3 family protein	n
P0N66_RS02860	complement(194765..195901)	WP_275802485.1	serine hydrolase domain-containing protein	n
P0N66_RS02865	195988..196158	WP_275802486.1	hypothetical protein	n
P0N66_RS02910	208208..209005	WP_275802495.1	undecaprenyl-diphosphate phosphatase	n
P0N66_RS02925	complement(213839..214033)	WP_275802499.1	hypothetical protein	n
P0N66_RS02955	220022..221437	WP_275802505.1	nucleoside recognition domain-containing protein	n
P0N66_RS02970	224058..224606	WP_275802508.1	hypothetical protein	n
P0N66_RS02995	229236..230114	WP_275802512.1	YitT family protein	n
P0N66_RS03045	239356..239664	WP_275802521.1	hypothetical protein	n
P0N66_RS03090	245153..245584	WP_275802528.1	CoA-binding protein	n
P0N66_RS03170	complement(264224..265180)	WP_275802543.1	hypothetical protein	n
P0N66_RS03180	complement(266777..267553)	WP_275802545.1	ComF family protein	n
P0N66_RS03190	complement(268212..269360)	WP_275802547.1	peptidoglycan DD-metalloendopeptidase family protein	n
P0N66_RS03200	271313..272197	WP_275802549.1	hypothetical protein	n
P0N66_RS03205	complement(272184..273110)	WP_275802550.1	glutamate--tRNA ligase family protein	n
P0N66_RS03235	complement(278033..278761)	WP_275802556.1	DUF1538 domain-containing protein	n
P0N66_RS03240	complement(278854..279546)	WP_275802557.1	DUF1538 domain-containing protein	n
P0N66_RS03245	complement(279800..281236)	WP_275802558.1	HD domain-containing protein	n
P0N66_RS03250	complement(281287..281709)	WP_275802559.1	hypothetical protein	n
P0N66_RS03260	complement(282820..283971)	WP_275802561.1	DUF2786 domain-containing protein	n
P0N66_RS03265	complement(283953..284753)	WP_275802562.1	glycosyltransferase	n
P0N66_RS03280	287869..288609	WP_275802565.1	FlgO family outer membrane protein	n
P0N66_RS03290	289555..290076	WP_275802567.1	hypothetical protein	n
P0N66_RS03295	290101..292089	WP_275802568.1	Ig-like domain-containing protein	n
P0N66_RS03310	complement(295742..296530)	WP_275802571.1	prolipoprotein diacylglyceryl transferase	n
P0N66_RS03405	315649..316809	WP_275802588.1	radical SAM family heme chaperone HemW	n
P0N66_RS03465	331508..332083	WP_275802598.1	HD domain-containing protein	n
P0N66_RS03475	complement(333344..334456)	WP_275802600.1	rod shape-determining protein RodA	n
P0N66_RS03485	complement(336365..336901)	WP_275802602.1	rod shape-determining protein MreD	n
P0N66_RS03515	341214..341606	WP_275802607.1	NADH-quinone oxidoreductase subunit A	n
P0N66_RS03545	345321..345845	WP_275802613.1	NADH-quinone oxidoreductase subunit J	n
P0N66_RS03550	346064..346390	WP_275802614.1	NADH-quinone oxidoreductase subunit NuoK	n
P0N66_RS03560	347909..348160	WP_275802616.1	hypothetical protein	n
P0N66_RS03575	351557..352984	WP_275802619.1	NADH-quinone oxidoreductase subunit N	n
P0N66_RS03625	complement(361875..362120)	WP_275802629.1	type II toxin-antitoxin system ParD family antitoxin	n
P0N66_RS03630	362201..362680	WP_275802630.1	hypothetical protein	n
P0N66_RS03635		WP_275802633.1	DEAD/DEAH box helicase family protein, partial	n
P0N66_RS03640		WP_275802634.1	hypothetical protein	n
P0N66_RS03650	1810..2550	WP_275802635.1	MEDS domain-containing protein	n
P0N66_RS03660	3228..3596	WP_275802637.1	DUF1638 domain-containing protein	n
P0N66_RS03665		WP_275802638.1	DEAD/DEAH box helicase family protein	n
P0N66_RS03680		WP_275802641.1	DEAD/DEAH box helicase family protein	n
P0N66_RS03685	5533..6705	WP_275802642.1	ATP-binding protein	n
P0N66_RS03690	complement(7206..7631)	WP_275802643.1	transposase	n
[truncated: 499 more rows]
